# Supplementary material for: Differential Gene Expression in Contrasting Common Bean Cultivars for Drought Tolerance during an Extended Dry Period
Source: Genes (Basel). 2024 Jul 17;15(7):935. doi: 10.3390/genes15070935 (PMC11276061; doi:10.3390/genes15070935)
Supplement: Supplementary file 1 [file genes-15-00935-s001.zip › Supplementary Table S2.xlsx]

## Sheet: mat_suppl
Supplementary Table 2. Transcripts aligned to sequences from the de novo assembly, using as reference the genome available in [40] for Phaseolus vulgaris. NCBI non-redundant protein database using the BLASTx algorithm identified in common bean cultivars contrasting for drought tolerance during 4, 8, 12, 16, and 20 days of water deficit.
qseqid	sseqid	pident	length	mismatch	gapopen	qstart	qend	sstart	send	evalue	bitscore	hit_descr	Specie
PHASIBEAM10F002751T2	A0A059QBK0	35052	97	40	3	114	338	281	376	4.06e-09	54.7	Polyprotein	OS=Phaseolus vulgaris OX=3885 PE=4 SV=1
PHASIBEAM10F009808T1	A0A059QBK0	97561	41	1	0	1	123	786	826	1.33e-19	88.2	Polyprotein	OS=Phaseolus vulgaris OX=3885 PE=4 SV=1
PHASIBEAM10F009924T1	A0A059QBK0	33333	96	62	1	55	342	19	112	6.81e-07	52.8	Polyprotein	OS=Phaseolus vulgaris OX=3885 PE=4 SV=1
PHASIBEAM10F030373T1	A0A059QBK0	31000	100	65	2	46	333	19	118	3.31e-10	58.9	Polyprotein	OS=Phaseolus vulgaris OX=3885 PE=4 SV=1
PHASIBEAM10F013077T1	A0A059QDG3	100000	541	0	0	34	1656	12	552	0.0	1111	4-coumarate:coenzyme A ligase 3	OS=Phaseolus vulgaris OX=3885 PE=4 SV=1
PHASIBEAM10F021630T1	A0A077SK67	100000	528	0	0	1	1584	1	528	0.0	1094	Protein kinase domain-containing protein	OS=Phaseolus vulgaris OX=3885 PE=4 SV=1
PHASIBEAM10F021629T1	A0A077SL64	100000	318	0	0	1	954	1	318	0.0	665	Alpha N-terminal protein methyltransferase 1	OS=Phaseolus vulgaris OX=3885 PE=3 SV=1
PHASIBEAM10F021629T2	A0A077SL64	99371	318	0	1	1	948	1	318	0.0	657	Alpha N-terminal protein methyltransferase 1	OS=Phaseolus vulgaris OX=3885 PE=3 SV=1
PHASIBEAM10F021633T1	A0A077SL65	100000	140	0	0	1	420	1	140	1.94e-63	193	Uncharacterized protein	OS=Phaseolus vulgaris OX=3885 PE=4 SV=1
PHASIBEAM10F020405T1	A0A088MAD9	97333	75	1	1	1	222	1	75	8.16e-48	147	Defensin	OS=Phaseolus vulgaris OX=3885 GN=pdf PE=4 SV=1
PHASIBEAM10F020405T2	A0A088MAD9	98667	75	1	0	1	225	1	75	2.33e-50	154	Defensin	OS=Phaseolus vulgaris OX=3885 GN=pdf PE=4 SV=1
PHASIBEAM10F025796T1	A0A097PJ68	99062	1173	1	3	1	3519	1	1163	0.0	2180	Structural maintenance of chromosomes protein 2 (Fragment)	OS=Phaseolus vulgaris OX=3885 PE=2 SV=1
PHASIBEAM10F025796T2	A0A097PJ68	98879	1070	2	3	13	3222	104	1163	0.0	1955	Structural maintenance of chromosomes protein 2 (Fragment)	OS=Phaseolus vulgaris OX=3885 PE=2 SV=1
PHASIBEAM10F026318T1	A0A097PJE1	91920	1250	13	6	70	3819	1	1162	0.0	1975	Structural maintenance of chromosomes protein 1 (Fragment)	OS=Phaseolus vulgaris OX=3885 PE=2 SV=1
PHASIBEAM10F026318T2	A0A097PJE1	91920	1250	13	6	70	3819	1	1162	0.0	1975	Structural maintenance of chromosomes protein 1 (Fragment)	OS=Phaseolus vulgaris OX=3885 PE=2 SV=1
PHASIBEAM10F015705T4	A0A097PJN7	99556	450	2	0	1	1350	1	450	0.0	916	MLH1 (Fragment)	OS=Phaseolus vulgaris OX=3885 PE=2 SV=1
PHASIBEAM10F015705T7	A0A097PJN7	99630	540	2	0	1	1620	1	540	0.0	1103	MLH1 (Fragment)	OS=Phaseolus vulgaris OX=3885 PE=2 SV=1
PHASIBEAM10F022743T13	A0A097PJN7	87892	223	25	1	1	669	95	315	1.14e-136	401	MLH1 (Fragment)	OS=Phaseolus vulgaris OX=3885 PE=2 SV=1
PHASIBEAM10F022743T2	A0A097PJN7	88785	214	24	0	1	642	133	346	2.48e-132	389	MLH1 (Fragment)	OS=Phaseolus vulgaris OX=3885 PE=2 SV=1
PHASIBEAM10F022743T4	A0A097PJN7	90000	190	19	0	1	570	157	346	1.21e-115	345	MLH1 (Fragment)	OS=Phaseolus vulgaris OX=3885 PE=2 SV=1
PHASIBEAM10F022743T5	A0A097PJN7	85465	172	23	1	1	516	95	264	1.35e-98	301	MLH1 (Fragment)	OS=Phaseolus vulgaris OX=3885 PE=2 SV=1
PHASIBEAM10F022743T8	A0A097PJN7	88525	183	21	0	1	549	133	315	2.18e-112	337	MLH1 (Fragment)	OS=Phaseolus vulgaris OX=3885 PE=2 SV=1
PHASIBEAM10F022743T9	A0A097PJN7	85632	348	47	2	22	1062	1	346	0.0	600	MLH1 (Fragment)	OS=Phaseolus vulgaris OX=3885 PE=2 SV=1
PHASIBEAM10F025494T4	A0A097PLV8	100000	223	0	0	10	678	5	227	7.42e-164	453	Bushy growth protein (Fragment)	OS=Phaseolus vulgaris OX=3885 PE=2 SV=1
PHASIBEAM10F014475T4	A0A097PSZ7	100000	742	0	0	1	2226	1	742	0.0	1444	Conserved oligomeric Golgi complex subunit 7 (Fragment)	OS=Phaseolus vulgaris OX=3885 PE=2 SV=1
PHASIBEAM10F025705T1	A0A097PT51	92013	313	21	1	16	954	1	309	3.68e-175	489	Regulatory particle non-ATPase 13 (Fragment)	OS=Phaseolus vulgaris OX=3885 PE=2 SV=1
PHASIBEAM10F025082T1	A0A0A7RC86	98457	324	5	0	1	972	1	324	0.0	587	Proline transporter	OS=Phaseolus vulgaris OX=3885 PE=2 SV=1
PHASIBEAM10F025082T2	A0A0A7RC86	100000	443	0	0	1	1329	1	443	0.0	811	Proline transporter	OS=Phaseolus vulgaris OX=3885 PE=2 SV=1
PHASIBEAM10F025082T3	A0A0A7RC86	100000	443	0	0	1	1329	1	443	0.0	811	Proline transporter	OS=Phaseolus vulgaris OX=3885 PE=2 SV=1
PHASIBEAM10F025082T4	A0A0A7RC86	100000	303	0	0	94	1002	141	443	0.0	558	Proline transporter	OS=Phaseolus vulgaris OX=3885 PE=2 SV=1
PHASIBEAM10F025082T5	A0A0A7RC86	100000	317	0	0	1	951	127	443	0.0	586	Proline transporter	OS=Phaseolus vulgaris OX=3885 PE=2 SV=1
PHASIBEAM10F025082T6	A0A0A7RC86	98457	324	5	0	1	972	1	324	0.0	587	Proline transporter	OS=Phaseolus vulgaris OX=3885 PE=2 SV=1
PHASIBEAM10F025082T8	A0A0A7RC86	100000	443	0	0	1	1329	1	443	0.0	811	Proline transporter	OS=Phaseolus vulgaris OX=3885 PE=2 SV=1
PHASIBEAM10F025082T9	A0A0A7RC86	100000	443	0	0	1	1329	1	443	0.0	811	Proline transporter	OS=Phaseolus vulgaris OX=3885 PE=2 SV=1
PHASIBEAM10F000075T1	A0A165D0X1	84746	59	9	0	1	177	129	187	1.38e-29	104	Nodulin 22	OS=Phaseolus vulgaris OX=3885 GN=Nod22 PE=2 SV=1
PHASIBEAM10F019196T1	A0A165D0X1	78846	52	11	0	1	156	125	176	3.14e-22	86.7	Nodulin 22	OS=Phaseolus vulgaris OX=3885 GN=Nod22 PE=2 SV=1
PHASIBEAM10F020653T1	A0A165D0X1	100000	178	0	0	1	534	1	178	4.14e-114	325	Nodulin 22	OS=Phaseolus vulgaris OX=3885 GN=Nod22 PE=2 SV=1
PHASIBEAM10F005611T1	A0A168T462	100000	199	0	0	1	597	1	199	2.01e-133	374	DREB2A	OS=Phaseolus vulgaris OX=3885 GN=DREB2A PE=2 SV=1
PHASIBEAM10F011850T1	A0A172RUJ8	100000	490	0	0	46	1515	16	505	0.0	945	Trans-cinnamate 4-monooxygenase	OS=Phaseolus vulgaris OX=3885 GN=C4H-3 PE=3 SV=1
PHASIBEAM10F023310T1	A0A172RUN5	100000	538	0	0	1	1614	1	538	0.0	1046	Cinnamic acid 4-hydroxylase	OS=Phaseolus vulgaris OX=3885 GN=C4H-2 PE=3 SV=1
PHASIBEAM10F010761T1	A0A1V0E4B3	100000	337	0	0	1	1011	1	337	0.0	692	Anthocyanidin reductase 1	OS=Phaseolus vulgaris OX=3885 GN=ANR1 PE=2 SV=1
PHASIBEAM10F010761T2	A0A1V0E4B3	100000	237	0	0	1	711	101	337	1.80e-174	484	Anthocyanidin reductase 1	OS=Phaseolus vulgaris OX=3885 GN=ANR1 PE=2 SV=1
PHASIBEAM10F010761T3	A0A1V0E4B3	100000	290	0	0	1	870	1	290	0.0	596	Anthocyanidin reductase 1	OS=Phaseolus vulgaris OX=3885 GN=ANR1 PE=2 SV=1
PHASIBEAM10F010761T4	A0A1V0E4B3	90690	290	27	0	1	870	1	290	0.0	541	Anthocyanidin reductase 1	OS=Phaseolus vulgaris OX=3885 GN=ANR1 PE=2 SV=1
PHASIBEAM10F010294T1	A0A1X9RU83	100000	339	0	0	1	1017	1	339	0.0	706	Flavanone 4-reductase	OS=Phaseolus vulgaris OX=3885 GN=DFR-2 PE=2 SV=1
PHASIBEAM10F010294T2	A0A1X9RU83	99410	339	2	0	1	1017	1	339	0.0	702	Flavanone 4-reductase	OS=Phaseolus vulgaris OX=3885 GN=DFR-2 PE=2 SV=1
PHASIBEAM10F010294T3	A0A1X9RU83	100000	279	0	0	1	837	1	279	0.0	582	Flavanone 4-reductase	OS=Phaseolus vulgaris OX=3885 GN=DFR-2 PE=2 SV=1
PHASIBEAM10F020349T1	A0A1X9RU84	100000	317	0	0	1	951	1	317	0.0	656	Dihydroflavonol 4-reductase-3	OS=Phaseolus vulgaris OX=3885 GN=DFR-3 PE=3 SV=1
PHASIBEAM10F010294T4	A0A1X9RU90	99716	352	1	0	1	1056	1	352	0.0	730	Dihydroflavonol 4-reductase-1	OS=Phaseolus vulgaris OX=3885 GN=DFR-1 PE=2 SV=1
PHASIBEAM10F009752T1	A0A2H4ZCA2	99600	250	1	0	1	750	1	250	9.31e-149	417	Aquaporin	OS=Phaseolus vulgaris OX=3885 GN=TIP1:1 PE=3 SV=1
PHASIBEAM10F027292T1	A0A2Z4G660	99849	663	1	0	1	1989	1	663	0.0	1245	Mutant beta-helix-loop-helix transcription factor	OS=Phaseolus vulgaris OX=3885 GN=p PE=4 SV=1
PHASIBEAM10F003317T3	A0A411P327	99797	492	0	1	55	1527	19	510	0.0	910	Isoflavone synthase	OS=Phaseolus vulgaris OX=3885 GN=IFS2 PE=2 SV=1
PHASIBEAM10F005764T1	A0A411P344	99621	264	1	0	1	792	1	264	0.0	544	Isoflavone reductase	OS=Phaseolus vulgaris OX=3885 GN=IFR1 PE=2 SV=1
PHASIBEAM10F005764T2	A0A411P344	99474	190	1	0	1	570	75	264	4.03e-138	391	Isoflavone reductase	OS=Phaseolus vulgaris OX=3885 GN=IFR1 PE=2 SV=1
PHASIBEAM10F005764T3	A0A411P344	99686	318	1	0	1	954	1	318	0.0	654	Isoflavone reductase	OS=Phaseolus vulgaris OX=3885 GN=IFR1 PE=2 SV=1
PHASIBEAM10F005764T4	A0A411P344	99371	318	2	0	1	954	1	318	0.0	651	Isoflavone reductase	OS=Phaseolus vulgaris OX=3885 GN=IFR1 PE=2 SV=1
PHASIBEAM10F005247T1	A0A4P8D731	99686	318	1	0	1	954	1	318	0.0	549	DREB6B	OS=Phaseolus vulgaris OX=3885 GN=DREB6B PE=4 SV=1
PHASIBEAM10F029026T1	A0A4P8KYF8	97059	68	2	0	3	206	278	345	5.16e-41	138	Photosystem II D2 protein	OS=Phaseolus vulgaris OX=3885 GN=psbD PE=3 SV=1
PHASIBEAM10F023042T1	A0A5J6WE36	100000	579	0	0	1	1737	1	579	0.0	1091	Cytochrome c biogenesis FN	OS=Phaseolus vulgaris OX=3885 GN=ccmFn PE=3 SV=1
PHASIBEAM10F023082T1	A0A5J6WE48	100000	185	0	0	1	555	1	185	5.22e-138	388	Large ribosomal subunit protein uL5m	OS=Phaseolus vulgaris OX=3885 GN=rpl5 PE=3 SV=1
PHASIBEAM10F023089T1	A0A5J6WE54	100000	44	0	0	1	132	57	100	2.29e-22	84.3	NADH dehydrogenase subunit 4L	OS=Phaseolus vulgaris OX=3885 GN=nad4L PE=3 SV=1
PHASIBEAM10F025308T1	A0A5J6WED5	100000	243	0	0	1	729	1	243	1.57e-173	484	Cytochrome c oxidase subunit 3	OS=Phaseolus vulgaris OX=3885 GN=cox3 PE=3 SV=1
PHASIBEAM10F023056T1	A0A5J6WEH2	100000	241	0	0	676	1398	1	241	8.11e-138	397	ATP synthase subunit a	OS=Phaseolus vulgaris OX=3885 GN=atp6 PE=3 SV=1
PHASIBEAM10F023085T1	A0A5J6WEJ1	99803	508	1	0	1	1524	1	508	0.0	1006	ATP synthase subunit alpha	OS=Phaseolus vulgaris OX=3885 GN=atp1 PE=3 SV=1
PHASIBEAM10F023057T1	A0A5J6WF70	100000	346	0	0	1	1038	1	346	0.0	607	Ribosomal protein S4	OS=Phaseolus vulgaris OX=3885 GN=rps4 PE=3 SV=1
PHASIBEAM10F000542T1	A0A5J6WF79	100000	117	0	0	1	351	505	621	8.37e-76	239	NADH-ubiquinone oxidoreductase chain 5	OS=Phaseolus vulgaris OX=3885 GN=nad5 PE=3 SV=1
PHASIBEAM10F023063T1	A0A5J6WF79	100000	398	0	0	1	1194	85	482	0.0	776	NADH-ubiquinone oxidoreductase chain 5	OS=Phaseolus vulgaris OX=3885 GN=nad5 PE=3 SV=1
PHASIBEAM10F023031T1	A0A5J6WFZ5	99851	669	1	0	61	2067	1	669	0.0	1329	Maturase K	OS=Phaseolus vulgaris OX=3885 GN=matR PE=4 SV=1
PHASIBEAM10F023090T1	A0A5J6WG11	99429	175	1	0	1	525	13	187	1.53e-111	326	ATP synthase protein MI25	OS=Phaseolus vulgaris OX=3885 GN=atp4 PE=3 SV=1
PHASIBEAM10F024372T1	A0A5J6WG42	88793	232	10	2	1	648	15	246	3.40e-138	388	Putative cytochrome c biosynthesis ccmC-like mitochondrial protein	OS=Phaseolus vulgaris OX=3885 GN=ccmC PE=3 SV=1
PHASIBEAM10F025288T1	A0A5J6WG42	100000	215	0	0	1	645	32	246	1.57e-139	392	Putative cytochrome c biosynthesis ccmC-like mitochondrial protein	OS=Phaseolus vulgaris OX=3885 GN=ccmC PE=3 SV=1
PHASIBEAM10F025302T1	A0A5J6WG44	92935	184	11	1	1	552	1	182	1.16e-109	324	NADH dehydrogenase subunit 2	OS=Phaseolus vulgaris OX=3885 GN=nad2 PE=3 SV=1
PHASIBEAM10F023074T1	A0A5J6WG49	75182	137	29	1	1	396	31	167	6.88e-59	189	NADH-ubiquinone oxidoreductase chain 1	OS=Phaseolus vulgaris OX=3885 GN=nad1 PE=3 SV=1
PHASIBEAM10F023094T1	A0A5J6WG49	98462	65	1	0	289	483	157	221	3.32e-38	135	NADH-ubiquinone oxidoreductase chain 1	OS=Phaseolus vulgaris OX=3885 GN=nad1 PE=3 SV=1
PHASIBEAM10F023092T1	A0A5J6WG57	100000	527	0	0	1	1581	1	527	0.0	1020	Cytochrome c oxidase subunit 1	OS=Phaseolus vulgaris OX=3885 GN=cox1 PE=3 SV=1
PHASIBEAM10F023076T1	A0A5J6WGA9	99512	205	1	0	1	615	1	205	1.12e-139	390	NADH-ubiquinone oxidoreductase chain 6	OS=Phaseolus vulgaris OX=3885 GN=nad6 PE=3 SV=1
PHASIBEAM10F023076T2	A0A5J6WGA9	100000	88	0	0	1	264	1	88	2.68e-48	155	NADH-ubiquinone oxidoreductase chain 6	OS=Phaseolus vulgaris OX=3885 GN=nad6 PE=3 SV=1
PHASIBEAM10F023096T1	A0A5J6WGB8	98165	109	2	0	327	1	50	158	7.63e-56	188	Small ribosomal subunit protein uS3m	OS=Phaseolus vulgaris OX=3885 GN=rps3 PE=3 SV=1
PHASIBEAM10F023097T1	A0A5J6WGB8	100000	531	0	0	1	1593	32	562	0.0	927	Small ribosomal subunit protein uS3m	OS=Phaseolus vulgaris OX=3885 GN=rps3 PE=3 SV=1
PHASIBEAM10F023065T1	A0A5J6WHE8	99512	205	1	0	4	618	1	205	2.18e-148	412	Ribosomal protein S1	OS=Phaseolus vulgaris OX=3885 GN=rps1 PE=4 SV=1
PHASIBEAM10F023088T1	A0A5J6WHE8	70861	151	1	1	130	453	1	151	8.61e-54	170	Ribosomal protein S1	OS=Phaseolus vulgaris OX=3885 GN=rps1 PE=4 SV=1
PHASIBEAM10F023083T1	A0A5J6WHF6	100000	391	0	0	1	1173	1	391	0.0	741	Cytochrome b	OS=Phaseolus vulgaris OX=3885 GN=cob PE=3 SV=1
PHASIBEAM10F025282T1	A0A5J6WIF0	92000	50	4	0	166	315	5	54	2.21e-24	97.4	NADH dehydrogenase subunit 7	OS=Phaseolus vulgaris OX=3885 GN=nad7 PE=3 SV=1
PHASIBEAM10F025285T1	A0A5J6WIF0	100000	151	0	0	1	453	76	226	4.26e-95	282	NADH dehydrogenase subunit 7	OS=Phaseolus vulgaris OX=3885 GN=nad7 PE=3 SV=1
PHASIBEAM10F025286T1	A0A5J6WIF0	92180	422	2	4	1	1257	1	394	0.0	753	NADH dehydrogenase subunit 7	OS=Phaseolus vulgaris OX=3885 GN=nad7 PE=3 SV=1
PHASIBEAM10F025286T2	A0A5J6WIF0	100000	81	0	0	202	444	228	308	2.33e-53	180	NADH dehydrogenase subunit 7	OS=Phaseolus vulgaris OX=3885 GN=nad7 PE=3 SV=1
PHASIBEAM10F023079T1	A0A5J6WIF9	96842	190	6	0	136	705	254	443	6.38e-121	353	Cytochrome c biogenesis FC	OS=Phaseolus vulgaris OX=3885 GN=ccmFc PE=4 SV=1
PHASIBEAM10F023098T1	A0A5J6WIG8	100000	130	0	0	436	825	42	171	9.36e-93	273	Large ribosomal subunit protein uL16m	OS=Phaseolus vulgaris OX=3885 GN=rpl16 PE=3 SV=1
PHASIBEAM10F002206T1	A0A8F4Q7W0	99796	489	1	0	1	1467	1	489	0.0	970	non-specific serine/threonine protein kinase	OS=Phaseolus vulgaris OX=3885 GN=KTR1 PE=4 SV=1
PHASIBEAM10F022869T1	A0AA96SZY0	100000	315	0	0	1	945	1	315	0.0	601	MYB-like DNA-binding protein	OS=Phaseolus vulgaris OX=3885 PE=2 SV=1
PHASIBEAM10F001588T1	A0JJX6	100000	53	0	0	1	159	1	53	4.76e-16	67.4	Gamma-thionin	OS=Phaseolus vulgaris OX=3885 GN=PHAVU_009G158000g PE=4 SV=1
PHASIBEAM10F017820T1	A1XCU7	55556	108	28	5	16	315	158	253	4.12e-23	92.0	Proliferating cell nuclear antigen	OS=Phaseolus vulgaris OX=3885 GN=PHAVU_006G137800g PE=2 SV=1
PHASIBEAM10F026114T1	A1XCU7	100000	265	0	0	1	795	1	265	0.0	532	Proliferating cell nuclear antigen	OS=Phaseolus vulgaris OX=3885 GN=PHAVU_006G137800g PE=2 SV=1
PHASIBEAM10F022917T1	A1Y1U0	99912	1133	1	0	1	3399	1	1133	0.0	2261	ADP-ribosyl cyclase/cyclic ADP-ribose hydrolase	OS=Phaseolus vulgaris OX=3885 PE=2 SV=1
PHASIBEAM10F022917T10	A1Y1U0	99912	1133	1	0	1	3399	1	1133	0.0	2261	ADP-ribosyl cyclase/cyclic ADP-ribose hydrolase	OS=Phaseolus vulgaris OX=3885 PE=2 SV=1
PHASIBEAM10F022917T2	A1Y1U0	99840	624	1	0	1	1872	1	624	0.0	1255	ADP-ribosyl cyclase/cyclic ADP-ribose hydrolase	OS=Phaseolus vulgaris OX=3885 PE=2 SV=1
PHASIBEAM10F022917T3	A1Y1U0	99912	1133	1	0	1	3399	1	1133	0.0	2261	ADP-ribosyl cyclase/cyclic ADP-ribose hydrolase	OS=Phaseolus vulgaris OX=3885 PE=2 SV=1
PHASIBEAM10F022917T4	A1Y1U0	99912	1133	1	0	1	3399	1	1133	0.0	2261	ADP-ribosyl cyclase/cyclic ADP-ribose hydrolase	OS=Phaseolus vulgaris OX=3885 PE=2 SV=1
PHASIBEAM10F022917T5	A1Y1U0	99912	1133	1	0	1	3399	1	1133	0.0	2261	ADP-ribosyl cyclase/cyclic ADP-ribose hydrolase	OS=Phaseolus vulgaris OX=3885 PE=2 SV=1
PHASIBEAM10F022917T6	A1Y1U0	99840	624	1	0	1	1872	1	624	0.0	1255	ADP-ribosyl cyclase/cyclic ADP-ribose hydrolase	OS=Phaseolus vulgaris OX=3885 PE=2 SV=1
PHASIBEAM10F022917T7	A1Y1U0	99897	975	1	0	1	2925	1	975	0.0	1930	ADP-ribosyl cyclase/cyclic ADP-ribose hydrolase	OS=Phaseolus vulgaris OX=3885 PE=2 SV=1
PHASIBEAM10F022917T8	A1Y1U0	99589	973	4	0	79	2997	161	1133	0.0	1952	ADP-ribosyl cyclase/cyclic ADP-ribose hydrolase	OS=Phaseolus vulgaris OX=3885 PE=2 SV=1
PHASIBEAM10F022917T9	A1Y1U0	99509	815	4	0	79	2523	161	975	0.0	1620	ADP-ribosyl cyclase/cyclic ADP-ribose hydrolase	OS=Phaseolus vulgaris OX=3885 PE=2 SV=1
PHASIBEAM10F008414T2	A3QVH1	100000	317	0	0	1	951	1	317	0.0	663	Toll interleukin receptor	OS=Phaseolus vulgaris OX=3885 GN=TIR PE=2 SV=1
PHASIBEAM10F008414T3	A3QVH1	100000	337	0	0	1	1011	1	337	0.0	701	Toll interleukin receptor	OS=Phaseolus vulgaris OX=3885 GN=TIR PE=2 SV=1
PHASIBEAM10F001291T1	A4F2M4	100000	1165	0	0	1	3495	1	1165	0.0	2185	starch synthase	OS=Phaseolus vulgaris OX=3885 GN=PvSSIII PE=2 SV=1
PHASIBEAM10F001291T2	A4F2M4	100000	863	0	0	1	2589	303	1165	0.0	1661	starch synthase	OS=Phaseolus vulgaris OX=3885 GN=PvSSIII PE=2 SV=1
PHASIBEAM10F001291T3	A4F2M4	100000	863	0	0	1	2589	303	1165	0.0	1661	starch synthase	OS=Phaseolus vulgaris OX=3885 GN=PvSSIII PE=2 SV=1
PHASIBEAM10F001291T4	A4F2M4	100000	1165	0	0	1	3495	1	1165	0.0	2185	starch synthase	OS=Phaseolus vulgaris OX=3885 GN=PvSSIII PE=2 SV=1
PHASIBEAM10F001291T5	A4F2M4	100000	863	0	0	1	2589	303	1165	0.0	1661	starch synthase	OS=Phaseolus vulgaris OX=3885 GN=PvSSIII PE=2 SV=1
PHASIBEAM10F000796T1	A4GG84	100000	216	0	0	1	648	1	216	2.30e-158	438	Small ribosomal subunit protein uS3c	OS=Phaseolus vulgaris OX=3885 GN=rps3 PE=3 SV=1
PHASIBEAM10F026450T1	A4GG89	100000	476	0	0	22	1449	1	476	0.0	955	Ribulose bisphosphate carboxylase large chain	OS=Phaseolus vulgaris OX=3885 GN=rbcL PE=3 SV=1
PHASIBEAM10F026449T1	A4GG90	100000	438	0	0	1	1314	40	477	0.0	887	ATP synthase subunit beta, chloroplastic	OS=Phaseolus vulgaris OX=3885 GN=atpB PE=3 SV=1
PHASIBEAM10F026448T1	A4GG93	100000	70	0	0	1	210	85	154	2.81e-44	146	NAD(P)H-quinone oxidoreductase subunit K, chloroplastic	OS=Phaseolus vulgaris OX=3885 GN=ndhK PE=3 SV=1
PHASIBEAM10F026447T1	A4GG97	100000	750	0	0	49	2298	1	750	0.0	1427	Photosystem I P700 chlorophyll a apoprotein A1	OS=Phaseolus vulgaris OX=3885 GN=psaA PE=3 SV=1
PHASIBEAM10F026446T1	A4GG98	100000	734	0	0	1	2202	1	734	0.0	1436	Photosystem I P700 chlorophyll a apoprotein A2	OS=Phaseolus vulgaris OX=3885 GN=psaB PE=3 SV=1
PHASIBEAM10F026445T1	A4GG99	100000	100	0	0	1	300	1	100	9.17e-60	179	Small ribosomal subunit protein uS14c	OS=Phaseolus vulgaris OX=3885 GN=rps14 PE=3 SV=1
PHASIBEAM10F026444T1	A4GGA1	100000	407	0	0	1	1221	67	473	0.0	733	Photosystem II CP43 reaction center protein	OS=Phaseolus vulgaris OX=3885 GN=psbC PE=3 SV=1
PHASIBEAM10F026443T1	A4GGA2	100000	353	0	0	1	1059	1	353	0.0	696	Photosystem II D2 protein	OS=Phaseolus vulgaris OX=3885 GN=psbD PE=3 SV=1
PHASIBEAM10F026442T1	A4GGA5	100000	1070	0	0	1	3210	1	1070	0.0	2185	DNA-directed RNA polymerase subunit beta	OS=Phaseolus vulgaris OX=3885 GN=rpoB PE=3 SV=1
PHASIBEAM10F000325T1	A4GGA6	100000	142	0	0	1	426	212	353	3.91e-84	261	DNA-directed RNA polymerase subunit beta'	OS=Phaseolus vulgaris OX=3885 GN=rpoC1 PE=3 SV=1
PHASIBEAM10F005161T1	A4GGA6	90625	64	5	1	25	213	347	410	4.57e-31	116	DNA-directed RNA polymerase subunit beta'	OS=Phaseolus vulgaris OX=3885 GN=rpoC1 PE=3 SV=1
PHASIBEAM10F026441T1	A4GGA6	100000	473	0	0	1	1419	212	684	0.0	905	DNA-directed RNA polymerase subunit beta'	OS=Phaseolus vulgaris OX=3885 GN=rpoC1 PE=3 SV=1
PHASIBEAM10F026439T1	A4GGA7	100000	285	0	0	1	855	1082	1366	0.0	577	DNA-directed RNA polymerase subunit beta''	OS=Phaseolus vulgaris OX=3885 GN=rpoC2 PE=3 SV=1
PHASIBEAM10F026440T1	A4GGA7	100000	90	0	0	163	432	15	104	3.25e-54	188	DNA-directed RNA polymerase subunit beta''	OS=Phaseolus vulgaris OX=3885 GN=rpoC2 PE=3 SV=1
PHASIBEAM10F026437T1	A4GGB2	100000	510	0	0	1	1530	1	510	0.0	984	ATP synthase subunit alpha, chloroplastic	OS=Phaseolus vulgaris OX=3885 GN=atpA PE=3 SV=1
PHASIBEAM10F026436T1	A4GGB5	100000	465	0	0	1	1395	1	465	0.0	877	Acetyl-coenzyme A carboxylase carboxyl transferase subunit beta, chloroplastic	OS=Phaseolus vulgaris OX=3885 GN=accD PE=3 SV=1
PHASIBEAM10F026435T1	A4GGC3	100000	83	0	0	1	249	1	83	7.15e-56	168	Cytochrome b559 subunit alpha	OS=Phaseolus vulgaris OX=3885 GN=psbE PE=3 SV=1
PHASIBEAM10F000394T1	A4GGD0	100000	71	0	0	1	213	52	122	1.39e-47	151	ATP-dependent Clp protease proteolytic subunit	OS=Phaseolus vulgaris OX=3885 GN=clpP PE=3 SV=1
PHASIBEAM10F000219T1	A4GGD1	100000	243	0	0	1	729	266	508	4.19e-176	496	Photosystem II CP47 reaction center protein	OS=Phaseolus vulgaris OX=3885 GN=psbB PE=3 SV=1
PHASIBEAM10F000262T1	A4GGD1	96117	103	4	0	4	312	274	376	3.84e-66	209	Photosystem II CP47 reaction center protein	OS=Phaseolus vulgaris OX=3885 GN=psbB PE=3 SV=1
PHASIBEAM10F015056T1	A4GGD8	64865	74	22	1	100	321	63	132	1.71e-25	95.9	Small ribosomal subunit protein uS11c	OS=Phaseolus vulgaris OX=3885 GN=rps11 PE=3 SV=1
PHASIBEAM10F004773T1	A4GGE1	77612	134	7	2	4	336	2024	2157	3.73e-62	206	Protein Ycf2	OS=Phaseolus vulgaris OX=3885 GN=ycf2-A PE=3 SV=1
PHASIBEAM10F028058T1	A4GGE3	100000	726	0	0	1	2178	1	726	0.0	1285	NAD(P)H-quinone oxidoreductase subunit 5, chloroplastic	OS=Phaseolus vulgaris OX=3885 GN=ndhF PE=3 SV=1
PHASIBEAM10F028059T1	A4GGE5	100000	328	0	0	7	990	1	328	0.0	617	Cytochrome c biogenesis protein CcsA	OS=Phaseolus vulgaris OX=3885 GN=ccsA PE=3 SV=1
PHASIBEAM10F028060T1	A4GGE6	100000	381	0	0	1	1143	118	498	0.0	722	NAD(P)H-quinone oxidoreductase chain 4, chloroplastic	OS=Phaseolus vulgaris OX=3885 GN=ndhD PE=2 SV=2
PHASIBEAM10F028061T1	A4GGE8	100000	101	0	0	1	303	1	101	2.74e-52	160	NAD(P)H-quinone oxidoreductase subunit 4L, chloroplastic	OS=Phaseolus vulgaris OX=3885 GN=ndhE PE=3 SV=1
PHASIBEAM10F028062T1	A4GGF1	100000	179	0	0	1	537	1	179	9.47e-113	327	NAD(P)H-quinone oxidoreductase subunit 1, chloroplastic	OS=Phaseolus vulgaris OX=3885 GN=ndhA PE=3 SV=1
PHASIBEAM10F028063T1	A4GGF2	100000	393	0	0	1	1179	1	393	0.0	783	NAD(P)H-quinone oxidoreductase subunit H, chloroplastic	OS=Phaseolus vulgaris OX=3885 GN=ndhH PE=3 SV=1
PHASIBEAM10F015653T1	A4GX19	100000	185	0	0	1	555	1	185	4.32e-139	387	Putative ureidoglycolate hydrolase	OS=Phaseolus vulgaris OX=3885 PE=2 SV=1
PHASIBEAM10F025694T2	A4PIS8	100000	791	0	0	1	2373	1	791	0.0	1570	Isoamylase-type starch-debranching enzyme 1	OS=Phaseolus vulgaris OX=3885 GN=PvISA1 PE=2 SV=1
PHASIBEAM10F025694T3	A4PIS8	99858	705	1	0	1	2115	1	705	0.0	1390	Isoamylase-type starch-debranching enzyme 1	OS=Phaseolus vulgaris OX=3885 GN=PvISA1 PE=2 SV=1
PHASIBEAM10F025694T4	A4PIS8	100000	562	0	0	1	1686	230	791	0.0	1134	Isoamylase-type starch-debranching enzyme 1	OS=Phaseolus vulgaris OX=3885 GN=PvISA1 PE=2 SV=1
PHASIBEAM10F007233T1	A4PIS9	99653	865	3	0	1	2595	1	865	0.0	1590	Isoamylase-type starch-debranching enzyme 2	OS=Phaseolus vulgaris OX=3885 GN=PvISA2 PE=2 SV=1
PHASIBEAM10F010973T1	A4PIT0	70391	179	30	4	229	708	171	345	8.90e-73	238	Isoamylase-type starch-debranching enzyme 3	OS=Phaseolus vulgaris OX=3885 GN=PvISA3 PE=2 SV=1
PHASIBEAM10F025264T1	A4PIT0	94125	783	1	1	1	2214	1	783	0.0	1476	Isoamylase-type starch-debranching enzyme 3	OS=Phaseolus vulgaris OX=3885 GN=PvISA3 PE=2 SV=1
PHASIBEAM10F013538T7	A6YS26	100000	403	0	0	1	1209	81	483	0.0	793	Putative allantoate amidohydrolase	OS=Phaseolus vulgaris OX=3885 GN=AAH PE=2 SV=2
PHASIBEAM10F013538T9	A6YS26	100000	403	0	0	1	1209	81	483	0.0	793	Putative allantoate amidohydrolase	OS=Phaseolus vulgaris OX=3885 GN=AAH PE=2 SV=2
PHASIBEAM10F016089T1	A7L745	100000	464	0	0	1	1392	1	464	0.0	887	Glycosyltransferase	OS=Phaseolus vulgaris OX=3885 GN=GT2 PE=3 SV=1
PHASIBEAM10F012058T2	A7XTY1	97826	506	3	2	1	1494	1	506	0.0	976	Glutathione reductase	OS=Phaseolus vulgaris OX=3885 GN=cGR PE=2 SV=1
PHASIBEAM10F000589T1	A7XTY5	40741	243	138	2	723	4	115	354	6.47e-60	202	Glutathione reductase	OS=Phaseolus vulgaris OX=3885 GN=dtGR PE=2 SV=1
PHASIBEAM10F017642T1	A7XTY5	99273	550	4	0	1	1650	1	550	0.0	1004	Glutathione reductase	OS=Phaseolus vulgaris OX=3885 GN=dtGR PE=2 SV=1
PHASIBEAM10F017642T2	A7XTY5	99273	550	4	0	1	1650	1	550	0.0	1004	Glutathione reductase	OS=Phaseolus vulgaris OX=3885 GN=dtGR PE=2 SV=1
PHASIBEAM10F001539T6	A7XVK0	99786	468	1	0	1	1404	42	509	0.0	922	Amino acid transporter	OS=Phaseolus vulgaris OX=3885 GN=AAP1 PE=2 SV=1
PHASIBEAM10F001539T7	A7XVK0	99786	468	1	0	1	1404	42	509	0.0	922	Amino acid transporter	OS=Phaseolus vulgaris OX=3885 GN=AAP1 PE=2 SV=1
PHASIBEAM10F014441T1	A8D7M1	98750	240	3	0	67	786	40	279	1.21e-176	494	Guanine nucleotide-binding protein alpha subunit	OS=Phaseolus vulgaris OX=3885 GN=HG1 PE=2 SV=1
PHASIBEAM10F014441T10	A8D7M1	99130	345	3	0	67	1101	40	384	0.0	706	Guanine nucleotide-binding protein alpha subunit	OS=Phaseolus vulgaris OX=3885 GN=HG1 PE=2 SV=1
PHASIBEAM10F014441T11	A8D7M1	98851	261	3	0	67	849	40	300	0.0	536	Guanine nucleotide-binding protein alpha subunit	OS=Phaseolus vulgaris OX=3885 GN=HG1 PE=2 SV=1
PHASIBEAM10F014441T12	A8D7M1	100000	384	0	0	1	1152	1	384	0.0	761	Guanine nucleotide-binding protein alpha subunit	OS=Phaseolus vulgaris OX=3885 GN=HG1 PE=2 SV=1
PHASIBEAM10F014441T13	A8D7M1	93333	345	3	1	67	1041	40	384	0.0	656	Guanine nucleotide-binding protein alpha subunit	OS=Phaseolus vulgaris OX=3885 GN=HG1 PE=2 SV=1
PHASIBEAM10F014441T14	A8D7M1	100000	300	0	0	1	900	1	300	0.0	589	Guanine nucleotide-binding protein alpha subunit	OS=Phaseolus vulgaris OX=3885 GN=HG1 PE=2 SV=1
PHASIBEAM10F014441T2	A8D7M1	94792	384	0	1	1	1092	1	384	0.0	709	Guanine nucleotide-binding protein alpha subunit	OS=Phaseolus vulgaris OX=3885 GN=HG1 PE=2 SV=1
PHASIBEAM10F014441T3	A8D7M1	100000	279	0	0	1	837	1	279	0.0	547	Guanine nucleotide-binding protein alpha subunit	OS=Phaseolus vulgaris OX=3885 GN=HG1 PE=2 SV=1
PHASIBEAM10F014441T4	A8D7M1	100000	364	0	0	10	1101	21	384	0.0	751	Guanine nucleotide-binding protein alpha subunit	OS=Phaseolus vulgaris OX=3885 GN=HG1 PE=2 SV=1
PHASIBEAM10F014441T5	A8D7M1	99130	345	3	0	67	1101	40	384	0.0	706	Guanine nucleotide-binding protein alpha subunit	OS=Phaseolus vulgaris OX=3885 GN=HG1 PE=2 SV=1
PHASIBEAM10F014441T6	A8D7M1	98851	261	3	0	67	849	40	300	0.0	536	Guanine nucleotide-binding protein alpha subunit	OS=Phaseolus vulgaris OX=3885 GN=HG1 PE=2 SV=1
PHASIBEAM10F014441T7	A8D7M1	100000	326	0	0	1	978	1	326	0.0	645	Guanine nucleotide-binding protein alpha subunit	OS=Phaseolus vulgaris OX=3885 GN=HG1 PE=2 SV=1
PHASIBEAM10F014441T8	A8D7M1	100000	300	0	0	1	900	1	300	0.0	589	Guanine nucleotide-binding protein alpha subunit	OS=Phaseolus vulgaris OX=3885 GN=HG1 PE=2 SV=1
PHASIBEAM10F014441T9	A8D7M1	100000	300	0	0	1	900	1	300	0.0	589	Guanine nucleotide-binding protein alpha subunit	OS=Phaseolus vulgaris OX=3885 GN=HG1 PE=2 SV=1
PHASIBEAM10F026266T1	A8E1U0	99621	264	1	0	1	792	1	264	0.0	506	Inositol polyphosphate multikinase	OS=Phaseolus vulgaris OX=3885 GN=ipK2 PE=2 SV=1
PHASIBEAM10F025221T1	A8E1U7	99369	317	2	0	1	951	1	317	0.0	650	Inositol-tetrakisphosphate 1-kinase	OS=Phaseolus vulgaris OX=3885 GN=ipK3 PE=3 SV=1
PHASIBEAM10F008494T1	A9XS73	99769	432	1	0	10	1305	153	584	0.0	869	Asparagine synthetase [glutamine-hydrolyzing]	OS=Phaseolus vulgaris OX=3885 PE=2 SV=1
PHASIBEAM10F008494T2	A9XS73	99282	418	3	0	1	1254	1	418	0.0	835	Asparagine synthetase [glutamine-hydrolyzing]	OS=Phaseolus vulgaris OX=3885 PE=2 SV=1
PHASIBEAM10F008494T3	A9XS73	99282	418	3	0	1	1254	1	418	0.0	835	Asparagine synthetase [glutamine-hydrolyzing]	OS=Phaseolus vulgaris OX=3885 PE=2 SV=1
PHASIBEAM10F008494T4	A9XS73	99724	362	1	0	1	1086	223	584	0.0	718	Asparagine synthetase [glutamine-hydrolyzing]	OS=Phaseolus vulgaris OX=3885 PE=2 SV=1
PHASIBEAM10F008494T5	A9XS73	98933	375	4	0	1	1125	1	375	0.0	739	Asparagine synthetase [glutamine-hydrolyzing]	OS=Phaseolus vulgaris OX=3885 PE=2 SV=1
PHASIBEAM10F008494T6	A9XS73	99368	475	3	0	1	1425	1	475	0.0	952	Asparagine synthetase [glutamine-hydrolyzing]	OS=Phaseolus vulgaris OX=3885 PE=2 SV=1
PHASIBEAM10F008494T7	A9XS73	99829	584	1	0	1	1752	1	584	0.0	1184	Asparagine synthetase [glutamine-hydrolyzing]	OS=Phaseolus vulgaris OX=3885 PE=2 SV=1
PHASIBEAM10F008494T8	A9XS73	98933	375	4	0	1	1125	1	375	0.0	739	Asparagine synthetase [glutamine-hydrolyzing]	OS=Phaseolus vulgaris OX=3885 PE=2 SV=1
PHASIBEAM10F022824T1	B0FNB2	100000	716	0	0	1	2148	1	716	0.0	1351	Delta-1-pyrroline-5-carboxylate synthase	OS=Phaseolus vulgaris OX=3885 GN=P5CS PE=2 SV=1
PHASIBEAM10F022824T2	B0FNB2	100000	669	0	0	1	2007	1	669	0.0	1253	Delta-1-pyrroline-5-carboxylate synthase	OS=Phaseolus vulgaris OX=3885 GN=P5CS PE=2 SV=1
PHASIBEAM10F010575T1	B0I554	100000	433	0	0	1	1299	1	433	0.0	843	non-specific serine/threonine protein kinase	OS=Phaseolus vulgaris OX=3885 GN=PvCIPK2 PE=2 SV=1
PHASIBEAM10F011270T1	B0I555	100000	443	0	0	1	1329	1	443	0.0	821	non-specific serine/threonine protein kinase	OS=Phaseolus vulgaris OX=3885 GN=PvCIPK3 PE=2 SV=1
PHASIBEAM10F014662T1	B0I556	100000	446	0	0	1	1338	1	446	0.0	858	non-specific serine/threonine protein kinase	OS=Phaseolus vulgaris OX=3885 GN=PvCIPK4 PE=2 SV=1
PHASIBEAM10F010001T1	B0I558	100000	226	0	0	1	678	1	226	2.30e-167	462	Calcineurin B-like protein	OS=Phaseolus vulgaris OX=3885 GN=PvCBL1 PE=2 SV=1
PHASIBEAM10F010001T2	B0I558	100000	226	0	0	1	678	1	226	2.30e-167	462	Calcineurin B-like protein	OS=Phaseolus vulgaris OX=3885 GN=PvCBL1 PE=2 SV=1
PHASIBEAM10F020191T1	B0I559	100000	226	0	0	1	678	1	226	8.29e-168	463	Calcineurin B-like protein	OS=Phaseolus vulgaris OX=3885 GN=PvCBL2 PE=2 SV=1
PHASIBEAM10F005171T1	B0RZB8	100000	379	0	0	7	1143	118	496	0.0	781	inositol-3-phosphate synthase (Fragment)	OS=Phaseolus vulgaris OX=3885 GN=MIPS PE=3 SV=1
PHASIBEAM10F027188T1	B0YGG5	99119	227	0	1	1	675	1	227	6.33e-126	357	Type A response regulator RR1	OS=Phaseolus vulgaris OX=3885 GN=RR1 PE=2 SV=1
PHASIBEAM10F027188T2	B0YGG5	100000	227	0	0	1	681	1	227	2.99e-129	365	Type A response regulator RR1	OS=Phaseolus vulgaris OX=3885 GN=RR1 PE=2 SV=1
PHASIBEAM10F017224T1	B2ZP46	100000	323	0	0	46	1014	16	338	0.0	579	BURP domain-containing protein	OS=Phaseolus vulgaris OX=3885 PE=2 SV=1
PHASIBEAM10F002121T1	B3KYI2	100000	570	0	0	1	1710	1	570	0.0	1155	Asparagine synthetase [glutamine-hydrolyzing]	OS=Phaseolus vulgaris OX=3885 GN=as3 PE=2 SV=1
PHASIBEAM10F002121T4	B3KYI2	100000	570	0	0	1	1710	1	570	0.0	1155	Asparagine synthetase [glutamine-hydrolyzing]	OS=Phaseolus vulgaris OX=3885 GN=as3 PE=2 SV=1
PHASIBEAM10F002121T5	B3KYI2	100000	455	0	0	1	1365	116	570	0.0	910	Asparagine synthetase [glutamine-hydrolyzing]	OS=Phaseolus vulgaris OX=3885 GN=as3 PE=2 SV=1
PHASIBEAM10F002121T6	B3KYI2	100000	455	0	0	1	1365	116	570	0.0	910	Asparagine synthetase [glutamine-hydrolyzing]	OS=Phaseolus vulgaris OX=3885 GN=as3 PE=2 SV=1
PHASIBEAM10F015137T1	B4YEQ7	99590	244	1	0	1	732	84	327	8.48e-151	425	Phosphate high response	OS=Phaseolus vulgaris OX=3885 GN=PHR1 PE=2 SV=1
PHASIBEAM10F015137T3	B4YEQ7	99694	327	1	0	1	981	1	327	0.0	560	Phosphate high response	OS=Phaseolus vulgaris OX=3885 GN=PHR1 PE=2 SV=1
PHASIBEAM10F015137T4	B4YEQ7	99083	327	2	1	1	978	1	327	0.0	528	Phosphate high response	OS=Phaseolus vulgaris OX=3885 GN=PHR1 PE=2 SV=1
PHASIBEAM10F015137T5	B4YEQ7	99694	327	1	0	1	981	1	327	0.0	560	Phosphate high response	OS=Phaseolus vulgaris OX=3885 GN=PHR1 PE=2 SV=1
PHASIBEAM10F017049T1	B8R501	100000	1120	0	0	1	3360	1	1120	0.0	2085	CNL-B3	OS=Phaseolus vulgaris OX=3885 PE=4 SV=1
PHASIBEAM10F010647T1	B8R502	92105	190	15	0	1	570	1	190	7.82e-106	330	CNL-B7	OS=Phaseolus vulgaris OX=3885 PE=4 SV=1
PHASIBEAM10F029451T1	B8R508	88121	825	86	3	52	2526	282	1094	0.0	1332	NBS-LRR type putative disease resistance protein CNL-B19	OS=Phaseolus vulgaris OX=3885 PE=4 SV=1
PHASIBEAM10F005302T1	B8R510	100000	1151	0	0	1	3453	1	1151	0.0	2241	CNL-B23	OS=Phaseolus vulgaris OX=3885 PE=4 SV=1
PHASIBEAM10F017047T1	B8R511	90216	1063	96	3	1	3189	129	1183	0.0	1847	NBS-LRR type putative disease resistance protein CNL-J1	OS=Phaseolus vulgaris OX=3885 PE=4 SV=1
PHASIBEAM10F017050T1	B8R511	71480	277	69	4	1	807	688	962	3.69e-107	338	NBS-LRR type putative disease resistance protein CNL-J1	OS=Phaseolus vulgaris OX=3885 PE=4 SV=1
PHASIBEAM10F017052T1	B8R511	89184	1017	98	4	70	3108	171	1179	0.0	1763	NBS-LRR type putative disease resistance protein CNL-J1	OS=Phaseolus vulgaris OX=3885 PE=4 SV=1
PHASIBEAM10F027351T2	B8R513	85464	915	106	1	178	2841	199	1113	0.0	1442	NBS-LRR type putative disease resistance protein CNL-J9	OS=Phaseolus vulgaris OX=3885 PE=4 SV=1
PHASIBEAM10F005171T2	C1LZ49	100000	342	0	0	1	1026	131	472	0.0	704	inositol-3-phosphate synthase	OS=Phaseolus vulgaris OX=3885 GN=MIPSV PE=2 SV=1
PHASIBEAM10F005171T4	C1LZ49	100000	387	0	0	1	1161	1	387	0.0	795	inositol-3-phosphate synthase	OS=Phaseolus vulgaris OX=3885 GN=MIPSV PE=2 SV=1
PHASIBEAM10F005171T5	C1LZ49	100000	447	0	0	13	1353	64	510	0.0	921	inositol-3-phosphate synthase	OS=Phaseolus vulgaris OX=3885 GN=MIPSV PE=2 SV=1
PHASIBEAM10F005171T6	C1LZ49	100000	510	0	0	1	1530	1	510	0.0	1051	inositol-3-phosphate synthase	OS=Phaseolus vulgaris OX=3885 GN=MIPSV PE=2 SV=1
PHASIBEAM10F005171T7	C1LZ49	100000	328	0	0	1	984	1	328	0.0	676	inositol-3-phosphate synthase	OS=Phaseolus vulgaris OX=3885 GN=MIPSV PE=2 SV=1
PHASIBEAM10F005171T8	C1LZ49	100000	472	0	0	1	1416	1	472	0.0	971	inositol-3-phosphate synthase	OS=Phaseolus vulgaris OX=3885 GN=MIPSV PE=2 SV=1
PHASIBEAM10F001370T1	C1LZ50	100000	272	0	0	103	918	1	272	0.0	560	Inositol-1-monophosphatase	OS=Phaseolus vulgaris OX=3885 GN=IMP PE=2 SV=1
PHASIBEAM10F001370T2	C1LZ50	100000	272	0	0	181	996	1	272	0.0	556	Inositol-1-monophosphatase	OS=Phaseolus vulgaris OX=3885 GN=IMP PE=2 SV=1
PHASIBEAM10F001370T3	C1LZ50	100000	272	0	0	103	918	1	272	0.0	560	Inositol-1-monophosphatase	OS=Phaseolus vulgaris OX=3885 GN=IMP PE=2 SV=1
PHASIBEAM10F001370T4	C1LZ50	100000	272	0	0	103	918	1	272	0.0	560	Inositol-1-monophosphatase	OS=Phaseolus vulgaris OX=3885 GN=IMP PE=2 SV=1
PHASIBEAM10F001370T5	C1LZ50	100000	272	0	0	103	918	1	272	0.0	560	Inositol-1-monophosphatase	OS=Phaseolus vulgaris OX=3885 GN=IMP PE=2 SV=1
PHASIBEAM10F013400T3	C1LZ58	98315	178	3	0	91	624	25	202	4.25e-117	333	inositol-1,3,4-trisphosphate 5/6-kinase (Fragment)	OS=Phaseolus vulgaris OX=3885 GN=ITPK-beta PE=2 SV=1
PHASIBEAM10F012810T1	C8YZ71	100000	324	0	0	1	972	1	324	0.0	659	RACK1	OS=Phaseolus vulgaris OX=3885 GN=PHAVU_002G327500g PE=3 SV=1
PHASIBEAM10F005556T1	C9E9M0	100000	216	0	0	1	648	1	216	1.31e-161	446	RabA2	OS=Phaseolus vulgaris OX=3885 GN=PHAVU_011G061100g PE=2 SV=1
PHASIBEAM10F024339T1	D2DW62	100000	1113	0	0	1	3339	1	1113	0.0	2065	CNL-B27	OS=Phaseolus vulgaris OX=3885 PE=4 SV=1
PHASIBEAM10F024340T1	D2DW63	100000	1061	0	0	1	3183	1	1061	0.0	1982	CNL-B28	OS=Phaseolus vulgaris OX=3885 PE=4 SV=1
PHASIBEAM10F027351T1	D2DW67	86805	917	89	2	175	2844	203	1114	0.0	1472	CNL-B29	OS=Phaseolus vulgaris OX=3885 PE=4 SV=1
PHASIBEAM10F027990T1	D2DW67	100000	770	0	0	10	2319	346	1115	0.0	1427	CNL-B29	OS=Phaseolus vulgaris OX=3885 PE=4 SV=1
PHASIBEAM10F000182T1	D2DW68	100000	85	0	0	1	255	56	140	2.22e-40	131	60S ribosomal protein	OS=Phaseolus vulgaris OX=3885 PE=3 SV=1
PHASIBEAM10F024342T1	D2DW70	100000	574	0	0	1	1722	1	574	0.0	679	DUF1421 domain-containing protein	OS=Phaseolus vulgaris OX=3885 PE=4 SV=1
PHASIBEAM10F024344T1	D2DW71	100000	525	0	0	1	1575	1	525	0.0	969	Phosphate transporter protein	OS=Phaseolus vulgaris OX=3885 PE=3 SV=1
PHASIBEAM10F005306T1	D2DW74	99592	245	1	0	1	735	1	245	1.67e-147	416	Uncharacterized protein	OS=Phaseolus vulgaris OX=3885 PE=4 SV=1
PHASIBEAM10F005305T1	D2DW75	100000	133	0	0	1	399	1	133	8.31e-90	258	Hydroxyproline-rich protein	OS=Phaseolus vulgaris OX=3885 PE=4 SV=1
PHASIBEAM10F005304T1	D2DW76	100000	152	0	0	1	456	1	152	4.02e-100	286	Chlororespiratory reduction 7	OS=Phaseolus vulgaris OX=3885 GN=PHAVU_004G037200g PE=4 SV=1
PHASIBEAM10F000729T1	D2DW78	100000	265	0	0	1	795	196	460	0.0	560	Glycosyltransferase	OS=Phaseolus vulgaris OX=3885 PE=3 SV=1
PHASIBEAM10F017051T1	D2DW81	85390	616	85	1	1	1833	1	616	0.0	1039	CNL-B21	OS=Phaseolus vulgaris OX=3885 PE=4 SV=1
PHASIBEAM10F021475T1	D2DW87	68519	54	16	1	52	213	1	53	3.66e-14	65.9	Uncharacterized protein	OS=Phaseolus vulgaris OX=3885 PE=4 SV=1
PHASIBEAM10F030394T1	D2DW87	55000	60	23	1	196	17	77	132	4.83e-11	57.8	Uncharacterized protein	OS=Phaseolus vulgaris OX=3885 PE=4 SV=1
PHASIBEAM10F029721T1	D2DW92	100000	278	0	0	1	834	1	278	3.98e-179	500	Cyclin-like F-box	OS=Phaseolus vulgaris OX=3885 PE=4 SV=1
PHASIBEAM10F001093T1	D2DWA2	83333	30	5	0	319	230	4	33	8.81e-10	53.9	Uncharacterized protein	OS=Phaseolus vulgaris OX=3885 PE=4 SV=1
PHASIBEAM10F004410T1	D2DWA2	81818	22	4	0	82	147	39	60	7.17e-06	43.5	Uncharacterized protein	OS=Phaseolus vulgaris OX=3885 PE=4 SV=1
PHASIBEAM10F006637T1	D2DWA2	82051	39	7	0	1	117	1	39	2.21e-17	67.4	Uncharacterized protein	OS=Phaseolus vulgaris OX=3885 PE=4 SV=1
PHASIBEAM10F007187T1	D2DWA2	86207	29	4	0	273	187	11	39	5.97e-13	56.2	Uncharacterized protein	OS=Phaseolus vulgaris OX=3885 PE=4 SV=1
PHASIBEAM10F008421T1	D2DWA2	56436	101	27	3	1	270	1	95	3.39e-19	78.6	Uncharacterized protein	OS=Phaseolus vulgaris OX=3885 PE=4 SV=1
PHASIBEAM10F009612T1	D2DWA2	85185	27	3	1	63	140	39	65	5.19e-08	48.9	Uncharacterized protein	OS=Phaseolus vulgaris OX=3885 PE=4 SV=1
PHASIBEAM10F014163T1	D2DWA2	88462	26	3	0	517	594	39	64	6.71e-12	51.6	Uncharacterized protein	OS=Phaseolus vulgaris OX=3885 PE=4 SV=1
PHASIBEAM10F017579T1	D2DWA2	49425	87	24	3	51	254	39	124	4.47e-12	58.5	Uncharacterized protein	OS=Phaseolus vulgaris OX=3885 PE=4 SV=1
PHASIBEAM10F018527T1	D2DWA2	85714	35	5	0	362	258	1	35	2.12e-19	63.5	Uncharacterized protein	OS=Phaseolus vulgaris OX=3885 PE=4 SV=1
PHASIBEAM10F018795T1	D2DWA2	64474	76	18	2	1	228	1	67	8.91e-25	91.7	Uncharacterized protein	OS=Phaseolus vulgaris OX=3885 PE=4 SV=1
PHASIBEAM10F020937T1	D2DWA2	87179	39	5	0	1	117	1	39	2.48e-22	71.6	Uncharacterized protein	OS=Phaseolus vulgaris OX=3885 PE=4 SV=1
PHASIBEAM10F021118T1	D2DWA2	96154	26	1	0	114	191	39	64	5.17e-16	55.8	Uncharacterized protein	OS=Phaseolus vulgaris OX=3885 PE=4 SV=1
PHASIBEAM10F022929T1	D2DWA2	76923	39	9	0	1	117	1	39	1.08e-20	65.5	Uncharacterized protein	OS=Phaseolus vulgaris OX=3885 PE=4 SV=1
PHASIBEAM10F025036T1	D2DWA2	100000	20	0	0	69	128	42	61	1.21e-09	47.4	Uncharacterized protein	OS=Phaseolus vulgaris OX=3885 PE=4 SV=1
PHASIBEAM10F028522T1	D2DWA2	82051	39	7	0	1	117	1	39	1.02e-16	66.2	Uncharacterized protein	OS=Phaseolus vulgaris OX=3885 PE=4 SV=1
PHASIBEAM10F028839T1	D2DWA2	62264	53	16	1	58	216	39	87	7.67e-14	64.3	Uncharacterized protein	OS=Phaseolus vulgaris OX=3885 PE=4 SV=1
PHASIBEAM10F029073T1	D2DWA2	60800	125	29	4	1	321	1	123	6.72e-32	114	Uncharacterized protein	OS=Phaseolus vulgaris OX=3885 PE=4 SV=1
PHASIBEAM10F029838T1	D2DWA2	36220	127	57	4	1	342	9	124	2.98e-10	55.8	Uncharacterized protein	OS=Phaseolus vulgaris OX=3885 PE=4 SV=1
PHASIBEAM10F031083T1	D2DWA2	50575	87	29	2	1	219	1	87	1.68e-15	68.2	Uncharacterized protein	OS=Phaseolus vulgaris OX=3885 PE=4 SV=1
PHASIBEAM10F017046T1	D2DWA3	100000	132	0	0	1	396	1	132	8.89e-85	245	Basic blue protein	OS=Phaseolus vulgaris OX=3885 PE=4 SV=1
PHASIBEAM10F017043T1	D2DWA6	100000	381	0	0	1	1143	1	381	0.0	749	Formate dehydrogenase, mitochondrial	OS=Phaseolus vulgaris OX=3885 PE=3 SV=1
PHASIBEAM10F017044T1	D2DWA6	100000	381	0	0	1	1143	1	381	0.0	749	Formate dehydrogenase, mitochondrial	OS=Phaseolus vulgaris OX=3885 PE=3 SV=1
PHASIBEAM10F017041T1	D2DWA8	100000	296	0	0	1	888	1	296	5.07e-157	441	CASP-like protein	OS=Phaseolus vulgaris OX=3885 PE=3 SV=1
PHASIBEAM10F017040T1	D2DWA9	100000	361	0	0	1	1083	1	361	0.0	665	Senescence domain-containing protein	OS=Phaseolus vulgaris OX=3885 PE=4 SV=1
PHASIBEAM10F017040T2	D2DWA9	100000	219	0	0	1	657	1	219	8.36e-149	420	Senescence domain-containing protein	OS=Phaseolus vulgaris OX=3885 PE=4 SV=1
PHASIBEAM10F017040T3	D2DWA9	99275	276	2	0	1	828	1	276	0.0	531	Senescence domain-containing protein	OS=Phaseolus vulgaris OX=3885 PE=4 SV=1
PHASIBEAM10F017039T1	D2DWB0	94000	250	14	1	1	747	1	250	1.77e-130	373	Quinone oxidoreductase-like protein	OS=Phaseolus vulgaris OX=3885 PE=3 SV=1
PHASIBEAM10F017039T2	D2DWB0	100000	321	0	0	1	963	1	321	0.0	547	Quinone oxidoreductase-like protein	OS=Phaseolus vulgaris OX=3885 PE=3 SV=1
PHASIBEAM10F017037T1	D2DWB2	100000	711	0	0	1	2133	1	711	0.0	1381	Kinesin light chain-like protein	OS=Phaseolus vulgaris OX=3885 GN=PHAVU_004G014000g PE=4 SV=1
PHASIBEAM10F017037T2	D2DWB2	100000	711	0	0	1	2133	1	711	0.0	1381	Kinesin light chain-like protein	OS=Phaseolus vulgaris OX=3885 GN=PHAVU_004G014000g PE=4 SV=1
PHASIBEAM10F017037T3	D2DWB2	100000	711	0	0	1	2133	1	711	0.0	1381	Kinesin light chain-like protein	OS=Phaseolus vulgaris OX=3885 GN=PHAVU_004G014000g PE=4 SV=1
PHASIBEAM10F017037T4	D2DWB2	100000	711	0	0	1	2133	1	711	0.0	1381	Kinesin light chain-like protein	OS=Phaseolus vulgaris OX=3885 GN=PHAVU_004G014000g PE=4 SV=1
PHASIBEAM10F017036T1	D2DWB3	100000	379	0	0	1	1137	1	379	0.0	786	Carboxilic ester hydrolase	OS=Phaseolus vulgaris OX=3885 PE=3 SV=1
PHASIBEAM10F017036T2	D2DWB3	99322	295	2	0	37	921	85	379	0.0	610	Carboxilic ester hydrolase	OS=Phaseolus vulgaris OX=3885 PE=3 SV=1
PHASIBEAM10F017035T3	D2DWB4	99400	667	0	1	1	1989	1	667	0.0	1379	L-aspartate oxidase	OS=Phaseolus vulgaris OX=3885 PE=3 SV=1
PHASIBEAM10F017033T1	D2DWB6	100000	424	0	0	1	1272	1	424	0.0	736	Serine-type peptidase	OS=Phaseolus vulgaris OX=3885 PE=3 SV=1
PHASIBEAM10F017032T3	D2DWB7	99697	330	0	1	1	987	1	330	0.0	638	Carbonic anhydrase	OS=Phaseolus vulgaris OX=3885 GN=PHAVU_004G013500g PE=3 SV=1
PHASIBEAM10F017032T7	D2DWB7	100000	258	0	0	1	774	73	330	0.0	534	Carbonic anhydrase	OS=Phaseolus vulgaris OX=3885 GN=PHAVU_004G013500g PE=3 SV=1
PHASIBEAM10F017032T8	D2DWB7	100000	258	0	0	1	774	73	330	0.0	534	Carbonic anhydrase	OS=Phaseolus vulgaris OX=3885 GN=PHAVU_004G013500g PE=3 SV=1
PHASIBEAM10F017032T9	D2DWB7	100000	258	0	0	1	774	73	330	0.0	534	Carbonic anhydrase	OS=Phaseolus vulgaris OX=3885 GN=PHAVU_004G013500g PE=3 SV=1
PHASIBEAM10F017030T1	D2DWC5	99906	1065	0	1	394	3585	49	1113	0.0	2125	Phospholipid-transporting ATPase	OS=Phaseolus vulgaris OX=3885 PE=3 SV=1
PHASIBEAM10F017030T6	D2DWC5	99572	934	3	1	394	3192	49	982	0.0	1868	Phospholipid-transporting ATPase	OS=Phaseolus vulgaris OX=3885 PE=3 SV=1
PHASIBEAM10F017030T7	D2DWC5	99624	1064	3	1	394	3582	49	1112	0.0	2114	Phospholipid-transporting ATPase	OS=Phaseolus vulgaris OX=3885 PE=3 SV=1
PHASIBEAM10F017030T8	D2DWC5	99865	742	0	1	1	2223	110	851	0.0	1486	Phospholipid-transporting ATPase	OS=Phaseolus vulgaris OX=3885 PE=3 SV=1
PHASIBEAM10F017030T9	D2DWC5	99900	1004	0	1	1	3009	110	1113	0.0	2009	Phospholipid-transporting ATPase	OS=Phaseolus vulgaris OX=3885 PE=3 SV=1
PHASIBEAM10F026049T1	D3TI43	100000	233	0	0	1	699	1	233	7.24e-165	456	mRNA cap-binding protein	OS=Phaseolus vulgaris OX=3885 GN=PHAVU_004G080900g PE=2 SV=1
PHASIBEAM10F022416T1	D3TI64	100000	199	0	0	1	597	1	199	5.38e-136	380	Eukaryotic translation initiation factor isoform 4E	OS=Phaseolus vulgaris OX=3885 GN=eIFiso4E PE=2 SV=1
PHASIBEAM10F022416T2	D3TI64	100000	184	0	0	1	552	1	184	3.47e-123	352	Eukaryotic translation initiation factor isoform 4E	OS=Phaseolus vulgaris OX=3885 GN=eIFiso4E PE=2 SV=1
PHASIBEAM10F017329T1	D3W146	100000	115	0	0	1	345	1	115	6.49e-70	206	Non-specific lipid-transfer protein	OS=Phaseolus vulgaris OX=3885 GN=Pha v 3.0101 PE=2 SV=1
PHASIBEAM10F007154T1	D3W147	99153	118	1	0	1	354	1	118	2.15e-67	200	Non-specific lipid-transfer protein	OS=Phaseolus vulgaris OX=3885 GN=Pha v 3.0201 PE=2 SV=1
PHASIBEAM10F012874T1	E2CWJ2	100000	500	0	0	1	1500	1	500	0.0	885	Ammonium transporter	OS=Phaseolus vulgaris OX=3885 PE=2 SV=1
PHASIBEAM10F026766T1	E2JFD6	100000	383	0	0	76	1224	1	383	0.0	771	Omega-6 fatty acid desaturase	OS=Phaseolus vulgaris OX=3885 GN=O6FAD PE=2 SV=1
PHASIBEAM10F026766T2	E2JFD6	100000	383	0	0	1	1149	1	383	0.0	768	Omega-6 fatty acid desaturase	OS=Phaseolus vulgaris OX=3885 GN=O6FAD PE=2 SV=1
PHASIBEAM10F003020T1	E3Q0A8	100000	1513	0	0	1	4539	1	1513	0.0	2994	ABC-type xenobiotic transporter (Fragment)	OS=Phaseolus vulgaris OX=3885 GN=Mrp2 PE=3 SV=3
PHASIBEAM10F023669T1	E5D6S8	96774	279	6	2	1	828	1	279	0.0	524	Acid phosphatase	OS=Phaseolus vulgaris OX=3885 GN=PS2-2 PE=2 SV=1
PHASIBEAM10F023669T2	E5D6S8	97403	231	5	1	1	690	49	279	3.04e-156	436	Acid phosphatase	OS=Phaseolus vulgaris OX=3885 GN=PS2-2 PE=2 SV=1
PHASIBEAM10F023669T3	E5D6S8	97491	279	6	1	1	834	1	279	0.0	534	Acid phosphatase	OS=Phaseolus vulgaris OX=3885 GN=PS2-2 PE=2 SV=1
PHASIBEAM10F026740T1	E7E1K2	94297	263	12	2	157	939	53	314	1.39e-98	295	Metal ion binding	OS=Phaseolus vulgaris OX=3885 GN=HMA PE=2 SV=1
PHASIBEAM10F018665T1	E9NZT3	100000	591	0	0	1	1773	1	591	0.0	1210	F-box/leucine rich repeat protein	OS=Phaseolus vulgaris OX=3885 GN=PHAVU_001G202600g PE=4 SV=1
PHASIBEAM10F018663T1	E9NZT4	98930	187	2	0	1	561	1	187	4.99e-80	238	rRNA-processing protein FYV7	OS=Phaseolus vulgaris OX=3885 GN=PHAVU_001G202800g PE=4 SV=1
PHASIBEAM10F018662T1	E9NZT5	98964	193	2	0	1	579	1	193	3.28e-117	332	CASP-like protein	OS=Phaseolus vulgaris OX=3885 GN=PHAVU_001G202900g PE=3 SV=1
PHASIBEAM10F018660T1	E9NZT8	99310	145	1	0	1	435	1	145	1.54e-106	301	Glutaredoxin	OS=Phaseolus vulgaris OX=3885 PE=3 SV=1
PHASIBEAM10F018658T1	E9NZT9	100000	102	0	0	1	306	1	102	1.75e-72	212	Glutaredoxin	OS=Phaseolus vulgaris OX=3885 GN=PHAVU_001G203300g PE=3 SV=1
PHASIBEAM10F018656T1	E9NZU1	100000	102	0	0	1	306	1	102	6.25e-72	210	Glutaredoxin	OS=Phaseolus vulgaris OX=3885 GN=PHAVU_001G203500g PE=3 SV=1
PHASIBEAM10F018655T1	E9NZU2	100000	103	0	0	1	309	1	103	4.75e-71	208	Glutaredoxin	OS=Phaseolus vulgaris OX=3885 GN=PHAVU_001G203600g PE=3 SV=1
PHASIBEAM10F004447T1	E9NZU3	81250	32	6	0	1	96	1	32	7.15e-10	57.4	NPH3 family protein	OS=Phaseolus vulgaris OX=3885 PE=3 SV=1
PHASIBEAM10F006521T1	E9NZU3	58667	150	19	4	1	444	1	109	6.53e-39	141	NPH3 family protein	OS=Phaseolus vulgaris OX=3885 PE=3 SV=1
PHASIBEAM10F017923T1	E9NZU3	62595	131	17	4	1	387	1	101	5.66e-38	138	NPH3 family protein	OS=Phaseolus vulgaris OX=3885 PE=3 SV=1
PHASIBEAM10F018653T1	E9NZU3	100000	627	0	0	1	1881	105	731	0.0	1276	NPH3 family protein	OS=Phaseolus vulgaris OX=3885 PE=3 SV=1
PHASIBEAM10F018653T2	E9NZU3	100000	507	0	0	1	1521	225	731	0.0	1033	NPH3 family protein	OS=Phaseolus vulgaris OX=3885 PE=3 SV=1
PHASIBEAM10F018653T3	E9NZU3	98845	606	7	0	61	1878	126	731	0.0	1210	NPH3 family protein	OS=Phaseolus vulgaris OX=3885 PE=3 SV=1
PHASIBEAM10F018653T4	E9NZU3	98380	432	7	0	61	1356	126	557	0.0	866	NPH3 family protein	OS=Phaseolus vulgaris OX=3885 PE=3 SV=1
PHASIBEAM10F018811T1	F1LKN0	99415	513	3	0	1	1539	1	513	0.0	1007	Aspartic acid protease	OS=Phaseolus vulgaris OX=3885 PE=2 SV=1
PHASIBEAM10F018811T2	F1LKN0	99415	513	3	0	1	1539	1	513	0.0	1007	Aspartic acid protease	OS=Phaseolus vulgaris OX=3885 PE=2 SV=1
PHASIBEAM10F018811T3	F1LKN0	99415	513	3	0	1	1539	1	513	0.0	1007	Aspartic acid protease	OS=Phaseolus vulgaris OX=3885 PE=2 SV=1
PHASIBEAM10F018811T4	F1LKN0	99415	513	3	0	1	1539	1	513	0.0	1007	Aspartic acid protease	OS=Phaseolus vulgaris OX=3885 PE=2 SV=1
PHASIBEAM10F026316T1	F8QXP7	100000	584	0	0	67	1818	23	606	0.0	924	Legumin	OS=Phaseolus vulgaris OX=3885 PE=2 SV=1
PHASIBEAM10F026316T2	F8QXP7	97089	584	0	1	67	1767	23	606	0.0	908	Legumin	OS=Phaseolus vulgaris OX=3885 PE=2 SV=1
PHASIBEAM10F028358T1	F8QXP8	99554	224	1	0	16	687	4	227	1.25e-166	460	Albumin-2	OS=Phaseolus vulgaris OX=3885 PE=2 SV=1
PHASIBEAM10F027590T1	F8QXP9	100000	75	0	0	1	225	1	75	4.49e-51	155	Defensin D1	OS=Phaseolus vulgaris OX=3885 PE=2 SV=1
PHASIBEAM10F024659T1	F8QXQ1	99213	127	1	0	64	444	1	127	5.59e-93	266	Albumin-1A	OS=Phaseolus vulgaris OX=3885 PE=2 SV=1
PHASIBEAM10F024659T2	F8QXQ1	99213	127	1	0	1	381	1	127	2.27e-92	264	Albumin-1A	OS=Phaseolus vulgaris OX=3885 PE=2 SV=1
PHASIBEAM10F024660T1	F8QXQ2	98425	127	2	0	1	381	1	127	3.74e-90	258	Albumin-1B	OS=Phaseolus vulgaris OX=3885 PE=2 SV=1
PHASIBEAM10F024660T2	F8QXQ2	98425	127	2	0	1	381	1	127	3.74e-90	258	Albumin-1B	OS=Phaseolus vulgaris OX=3885 PE=2 SV=1
PHASIBEAM10F024661T1	F8QXQ4	100000	128	0	0	1	384	1	128	7.70e-94	268	Albumin-1F	OS=Phaseolus vulgaris OX=3885 PE=2 SV=1
PHASIBEAM10F024657T1	F8QXQ5	100000	126	0	0	1	378	1	126	2.11e-91	261	Albumin-1E	OS=Phaseolus vulgaris OX=3885 GN=PHAVU_011G205200g PE=2 SV=1
PHASIBEAM10F028244T1	F8QXQ7	100000	132	0	0	1	396	1	132	4.79e-96	274	Albumin-1G	OS=Phaseolus vulgaris OX=3885 PE=2 SV=1
PHASIBEAM10F002770T4	G0ZE02	98356	1095	12	1	1	3285	1	1089	0.0	2103	Trithorax-like protein	OS=Phaseolus vulgaris OX=3885 PE=2 SV=1
PHASIBEAM10F027650T1	G1FTR5	100000	437	0	0	1	1311	1	437	0.0	860	Nodulin 41	OS=Phaseolus vulgaris OX=3885 GN=Nod41 PE=2 SV=1
PHASIBEAM10F005489T1	G3LTU6	100000	150	0	0	1	450	1	150	8.81e-91	262	Calmodulin	OS=Phaseolus vulgaris OX=3885 GN=CaM1 PE=2 SV=1
PHASIBEAM10F019272T3	G4VUY8	99214	509	3	1	1	1524	1	509	0.0	1042	2-carboxy-D-arabinitol 1-phosphate (CA1P) phosphatase	OS=Phaseolus vulgaris OX=3885 GN=c1pp PE=2 SV=1
PHASIBEAM10F019272T4	G4VUY8	98961	385	3	1	1	1152	1	385	0.0	781	2-carboxy-D-arabinitol 1-phosphate (CA1P) phosphatase	OS=Phaseolus vulgaris OX=3885 GN=c1pp PE=2 SV=1
PHASIBEAM10F019272T5	G4VUY8	98961	385	3	1	1	1152	1	385	0.0	781	2-carboxy-D-arabinitol 1-phosphate (CA1P) phosphatase	OS=Phaseolus vulgaris OX=3885 GN=c1pp PE=2 SV=1
PHASIBEAM10F000236T1	G8DCW6	42727	110	59	1	1	330	815	920	5.28e-20	88.6	Putative gag polyprotein	OS=Phaseolus vulgaris OX=3885 PE=4 SV=1
PHASIBEAM10F003097T1	G8DCW6	47541	61	28	1	185	3	842	898	1.85e-09	55.5	Putative gag polyprotein	OS=Phaseolus vulgaris OX=3885 PE=4 SV=1
PHASIBEAM10F005377T1	G8DCW6	36364	88	49	2	4	261	9	91	3.99e-09	44.7	Putative gag polyprotein	OS=Phaseolus vulgaris OX=3885 PE=4 SV=1
PHASIBEAM10F007712T1	G8DCW6	59184	49	20	0	1	147	1	49	5.19e-13	66.2	Putative gag polyprotein	OS=Phaseolus vulgaris OX=3885 PE=4 SV=1
PHASIBEAM10F008316T1	G8DCW6	32075	106	62	1	100	417	879	974	1.40e-09	61.2	Putative gag polyprotein	OS=Phaseolus vulgaris OX=3885 PE=4 SV=1
PHASIBEAM10F008987T1	G8DCW6	60976	41	16	0	125	3	903	943	2.57e-11	64.3	Putative gag polyprotein	OS=Phaseolus vulgaris OX=3885 PE=4 SV=1
PHASIBEAM10F009106T1	G8DCW6	46667	45	24	0	137	3	75	119	3.17e-07	48.1	Putative gag polyprotein	OS=Phaseolus vulgaris OX=3885 PE=4 SV=1
PHASIBEAM10F009136T1	G8DCW6	37963	108	48	2	4	279	259	363	3.58e-12	62.8	Putative gag polyprotein	OS=Phaseolus vulgaris OX=3885 PE=4 SV=1
PHASIBEAM10F009917T1	G8DCW6	36471	85	51	1	112	366	75	156	3.79e-10	62.0	Putative gag polyprotein	OS=Phaseolus vulgaris OX=3885 PE=4 SV=1
PHASIBEAM10F011414T1	G8DCW6	33871	62	41	0	16	201	76	137	4.82e-09	52.8	Putative gag polyprotein	OS=Phaseolus vulgaris OX=3885 PE=4 SV=1
PHASIBEAM10F011874T1	G8DCW6	39286	56	34	0	239	406	78	133	2.99e-07	50.4	Putative gag polyprotein	OS=Phaseolus vulgaris OX=3885 PE=4 SV=1
PHASIBEAM10F013598T1	G8DCW6	34677	124	64	3	28	357	191	311	2.13e-10	59.3	Putative gag polyprotein	OS=Phaseolus vulgaris OX=3885 PE=4 SV=1
PHASIBEAM10F014636T1	G8DCW6	37288	59	37	0	259	435	78	136	7.76e-06	46.6	Putative gag polyprotein	OS=Phaseolus vulgaris OX=3885 PE=4 SV=1
PHASIBEAM10F019053T1	G8DCW6	40909	66	36	1	240	43	236	298	6.90e-06	44.7	Putative gag polyprotein	OS=Phaseolus vulgaris OX=3885 PE=4 SV=1
PHASIBEAM10F020913T1	G8DCW6	39623	53	32	0	7	165	314	366	2.90e-07	51.2	Putative gag polyprotein	OS=Phaseolus vulgaris OX=3885 PE=4 SV=1
PHASIBEAM10F020922T1	G8DCW6	28814	118	78	2	7	342	852	969	1.29e-07	53.1	Putative gag polyprotein	OS=Phaseolus vulgaris OX=3885 PE=4 SV=1
PHASIBEAM10F020931T1	G8DCW6	40000	115	69	0	381	37	74	188	5.57e-20	90.9	Putative gag polyprotein	OS=Phaseolus vulgaris OX=3885 PE=4 SV=1
PHASIBEAM10F023247T1	G8DCW6	59184	49	20	0	4	150	650	698	2.35e-10	63.5	Putative gag polyprotein	OS=Phaseolus vulgaris OX=3885 PE=4 SV=1
PHASIBEAM10F023849T1	G8DCW6	34906	106	69	0	354	37	83	188	4.99e-14	69.7	Putative gag polyprotein	OS=Phaseolus vulgaris OX=3885 PE=4 SV=1
PHASIBEAM10F025962T1	G8DCW6	29885	87	52	2	267	7	887	964	2.57e-06	46.2	Putative gag polyprotein	OS=Phaseolus vulgaris OX=3885 PE=4 SV=1
PHASIBEAM10F028382T1	G8DCW6	39683	63	27	2	46	201	282	344	3.06e-06	45.4	Putative gag polyprotein	OS=Phaseolus vulgaris OX=3885 PE=4 SV=1
PHASIBEAM10F029035T1	G8DCW6	55556	45	19	1	230	99	624	668	2.50e-08	50.8	Putative gag polyprotein	OS=Phaseolus vulgaris OX=3885 PE=4 SV=1
PHASIBEAM10F029825T1	G8DCW6	51220	41	20	0	137	15	75	115	2.51e-07	48.1	Putative gag polyprotein	OS=Phaseolus vulgaris OX=3885 PE=4 SV=1
PHASIBEAM10F029977T1	G8DCW6	69048	42	13	0	197	72	638	679	1.87e-14	69.7	Putative gag polyprotein	OS=Phaseolus vulgaris OX=3885 PE=4 SV=1
PHASIBEAM10F030907T1	G8DCW6	40678	59	32	1	30	197	220	278	2.06e-06	45.8	Putative gag polyprotein	OS=Phaseolus vulgaris OX=3885 PE=4 SV=1
PHASIBEAM10F012684T1	G8DCW7	100000	634	0	0	1	1902	1	634	0.0	1271	Methyltransferase	OS=Phaseolus vulgaris OX=3885 GN=PHAVU_008G072400g PE=3 SV=1
PHASIBEAM10F012684T2	G8DCW7	99685	634	2	0	1	1902	1	634	0.0	1266	Methyltransferase	OS=Phaseolus vulgaris OX=3885 GN=PHAVU_008G072400g PE=3 SV=1
PHASIBEAM10F000433T1	G8DCW8	54762	42	19	0	3	128	552	593	3.23e-15	58.5	Putative non-LTR retroelement	OS=Phaseolus vulgaris OX=3885 PE=4 SV=1
PHASIBEAM10F002687T1	G8DCW8	26263	99	63	1	19	315	50	138	5.20e-09	55.8	Putative non-LTR retroelement	OS=Phaseolus vulgaris OX=3885 PE=4 SV=1
PHASIBEAM10F004610T1	G8DCW8	61446	83	32	0	1	249	51	133	7.03e-28	108	Putative non-LTR retroelement	OS=Phaseolus vulgaris OX=3885 PE=4 SV=1
PHASIBEAM10F008603T1	G8DCW8	51087	184	79	1	544	1095	513	685	4.19e-60	208	Putative non-LTR retroelement	OS=Phaseolus vulgaris OX=3885 PE=4 SV=1
PHASIBEAM10F009038T1	G8DCW8	58889	90	36	1	100	366	48	137	1.36e-25	109	Putative non-LTR retroelement	OS=Phaseolus vulgaris OX=3885 PE=4 SV=1
PHASIBEAM10F009170T1	G8DCW8	62329	146	44	1	4	441	551	685	6.35e-57	192	Putative non-LTR retroelement	OS=Phaseolus vulgaris OX=3885 PE=4 SV=1
PHASIBEAM10F011437T1	G8DCW8	43154	241	94	4	1	627	435	664	2.33e-52	182	Putative non-LTR retroelement	OS=Phaseolus vulgaris OX=3885 PE=4 SV=1
PHASIBEAM10F011896T1	G8DCW8	57333	75	32	0	348	124	611	685	2.26e-24	98.6	Putative non-LTR retroelement	OS=Phaseolus vulgaris OX=3885 PE=4 SV=1
PHASIBEAM10F014290T1	G8DCW8	38333	60	37	0	64	243	592	651	3.63e-08	51.2	Putative non-LTR retroelement	OS=Phaseolus vulgaris OX=3885 PE=4 SV=1
PHASIBEAM10F022317T1	G8DCW8	34444	90	59	0	112	381	50	139	4.77e-12	64.3	Putative non-LTR retroelement	OS=Phaseolus vulgaris OX=3885 PE=4 SV=1
PHASIBEAM10F012680T1	G8DCW9	99603	755	3	0	1	2265	1916	2670	0.0	1395	Rpp4C5	OS=Phaseolus vulgaris OX=3885 PE=3 SV=1
PHASIBEAM10F030265T1	G8DCW9	44604	139	72	3	25	438	1635	1769	1.86e-26	108	Rpp4C5	OS=Phaseolus vulgaris OX=3885 PE=3 SV=1
PHASIBEAM10F000937T1	G8DCX0	42857	63	34	1	52	240	1481	1541	5.93e-07	52.8	Putative retrotransposon	OS=Phaseolus vulgaris OX=3885 PE=4 SV=1
PHASIBEAM10F001062T1	G8DCX0	52043	465	142	5	1	1152	424	888	1.33e-109	354	Putative retrotransposon	OS=Phaseolus vulgaris OX=3885 PE=4 SV=1
PHASIBEAM10F001063T1	G8DCX0	59231	260	74	2	205	978	155	384	4.69e-70	239	Putative retrotransposon	OS=Phaseolus vulgaris OX=3885 PE=4 SV=1
PHASIBEAM10F002660T1	G8DCX0	66061	165	56	0	70	564	1275	1439	1.36e-68	234	Putative retrotransposon	OS=Phaseolus vulgaris OX=3885 PE=4 SV=1
PHASIBEAM10F002684T1	G8DCX0	37910	335	94	4	511	1374	514	781	7.09e-57	206	Putative retrotransposon	OS=Phaseolus vulgaris OX=3885 PE=4 SV=1
PHASIBEAM10F003053T1	G8DCX0	48923	325	99	2	1	975	649	906	3.43e-79	276	Putative retrotransposon	OS=Phaseolus vulgaris OX=3885 PE=4 SV=1
PHASIBEAM10F003074T1	G8DCX0	36522	115	73	0	280	624	1429	1543	9.12e-19	86.7	Putative retrotransposon	OS=Phaseolus vulgaris OX=3885 PE=4 SV=1
PHASIBEAM10F004009T1	G8DCX0	49677	155	66	2	1	453	1419	1565	2.08e-38	148	Putative retrotransposon	OS=Phaseolus vulgaris OX=3885 PE=4 SV=1
PHASIBEAM10F004766T1	G8DCX0	66949	118	39	0	1	354	1419	1536	2.71e-47	169	Putative retrotransposon	OS=Phaseolus vulgaris OX=3885 PE=4 SV=1
PHASIBEAM10F004821T1	G8DCX0	34529	223	134	3	7	672	1398	1609	7.19e-30	123	Putative retrotransposon	OS=Phaseolus vulgaris OX=3885 PE=4 SV=1
PHASIBEAM10F005065T1	G8DCX0	43782	386	109	4	70	1059	1275	1608	5.18e-90	304	Putative retrotransposon	OS=Phaseolus vulgaris OX=3885 PE=4 SV=1
PHASIBEAM10F005073T1	G8DCX0	35938	192	86	6	1	465	1416	1607	1.95e-26	106	Putative retrotransposon	OS=Phaseolus vulgaris OX=3885 PE=4 SV=1
PHASIBEAM10F005188T1	G8DCX0	36578	339	191	4	190	1203	1287	1602	4.44e-53	194	Putative retrotransposon	OS=Phaseolus vulgaris OX=3885 PE=4 SV=1
PHASIBEAM10F005407T1	G8DCX0	45833	72	39	0	1	216	1423	1494	2.78e-07	49.7	Putative retrotransposon	OS=Phaseolus vulgaris OX=3885 PE=4 SV=1
PHASIBEAM10F005458T1	G8DCX0	48375	277	142	1	70	900	1275	1550	2.58e-84	286	Putative retrotransposon	OS=Phaseolus vulgaris OX=3885 PE=4 SV=1
PHASIBEAM10F007609T1	G8DCX0	42857	504	182	4	22	1416	470	906	4.49e-103	340	Putative retrotransposon	OS=Phaseolus vulgaris OX=3885 PE=4 SV=1
PHASIBEAM10F007620T1	G8DCX0	42119	387	171	2	787	1947	1275	1608	1.14e-96	328	Putative retrotransposon	OS=Phaseolus vulgaris OX=3885 PE=4 SV=1
PHASIBEAM10F007703T1	G8DCX0	38889	90	55	0	85	354	1430	1519	2.78e-23	71.6	Putative retrotransposon	OS=Phaseolus vulgaris OX=3885 PE=4 SV=1
PHASIBEAM10F007867T1	G8DCX0	48148	54	28	0	1	162	1482	1535	9.60e-12	60.5	Putative retrotransposon	OS=Phaseolus vulgaris OX=3885 PE=4 SV=1
PHASIBEAM10F007896T1	G8DCX0	44907	216	106	2	1	609	1359	1574	1.84e-52	186	Putative retrotransposon	OS=Phaseolus vulgaris OX=3885 PE=4 SV=1
PHASIBEAM10F008902T1	G8DCX0	38500	600	249	13	388	2073	300	817	2.05e-90	311	Putative retrotransposon	OS=Phaseolus vulgaris OX=3885 PE=4 SV=1
PHASIBEAM10F009393T1	G8DCX0	48649	37	19	0	22	132	1449	1485	5.58e-06	45.4	Putative retrotransposon	OS=Phaseolus vulgaris OX=3885 PE=4 SV=1
PHASIBEAM10F009675T1	G8DCX0	41818	55	32	0	208	372	1456	1510	1.92e-06	51.2	Putative retrotransposon	OS=Phaseolus vulgaris OX=3885 PE=4 SV=1
PHASIBEAM10F010629T1	G8DCX0	50427	117	58	0	353	3	1409	1525	5.19e-29	120	Putative retrotransposon	OS=Phaseolus vulgaris OX=3885 PE=4 SV=1
PHASIBEAM10F011801T1	G8DCX0	72441	254	48	1	868	1629	691	922	1.23e-102	349	Putative retrotransposon	OS=Phaseolus vulgaris OX=3885 PE=4 SV=1
PHASIBEAM10F013797T1	G8DCX0	53254	169	57	1	1198	1704	704	850	3.71e-35	146	Putative retrotransposon	OS=Phaseolus vulgaris OX=3885 PE=4 SV=1
PHASIBEAM10F015882T1	G8DCX0	70455	176	52	0	496	1023	1312	1487	1.70e-74	253	Putative retrotransposon	OS=Phaseolus vulgaris OX=3885 PE=4 SV=1
PHASIBEAM10F015885T1	G8DCX0	34752	141	75	2	361	732	1397	1537	8.41e-21	94.7	Putative retrotransposon	OS=Phaseolus vulgaris OX=3885 PE=4 SV=1
PHASIBEAM10F016211T1	G8DCX0	42157	102	55	2	13	312	1400	1499	4.26e-14	70.5	Putative retrotransposon	OS=Phaseolus vulgaris OX=3885 PE=4 SV=1
PHASIBEAM10F016242T1	G8DCX0	63492	63	23	0	193	381	1343	1405	2.45e-21	90.5	Putative retrotransposon	OS=Phaseolus vulgaris OX=3885 PE=4 SV=1
PHASIBEAM10F016245T1	G8DCX0	71901	121	34	0	19	381	797	917	5.21e-42	152	Putative retrotransposon	OS=Phaseolus vulgaris OX=3885 PE=4 SV=1
PHASIBEAM10F016248T1	G8DCX0	43662	71	40	0	1	213	1462	1532	4.43e-14	68.6	Putative retrotransposon	OS=Phaseolus vulgaris OX=3885 PE=4 SV=1
PHASIBEAM10F016255T1	G8DCX0	57246	138	59	0	52	465	758	895	2.00e-38	148	Putative retrotransposon	OS=Phaseolus vulgaris OX=3885 PE=4 SV=1
PHASIBEAM10F016787T1	G8DCX0	47771	157	81	1	4	471	1340	1496	1.17e-42	154	Putative retrotransposon	OS=Phaseolus vulgaris OX=3885 PE=4 SV=1
PHASIBEAM10F016794T1	G8DCX0	62259	363	69	3	1	1086	662	957	4.63e-118	387	Putative retrotransposon	OS=Phaseolus vulgaris OX=3885 PE=4 SV=1
PHASIBEAM10F017868T1	G8DCX0	52439	82	39	0	7	252	1275	1356	1.55e-21	95.9	Putative retrotransposon	OS=Phaseolus vulgaris OX=3885 PE=4 SV=1
PHASIBEAM10F018523T1	G8DCX0	42609	230	123	4	196	873	769	993	1.46e-33	137	Putative retrotransposon	OS=Phaseolus vulgaris OX=3885 PE=4 SV=1
PHASIBEAM10F018563T1	G8DCX0	29661	118	73	3	1	351	1469	1577	1.83e-09	56.6	Putative retrotransposon	OS=Phaseolus vulgaris OX=3885 PE=4 SV=1
PHASIBEAM10F018717T1	G8DCX0	39086	197	86	1	370	858	474	670	2.04e-40	159	Putative retrotransposon	OS=Phaseolus vulgaris OX=3885 PE=4 SV=1
PHASIBEAM10F018779T1	G8DCX0	39130	138	84	0	178	591	766	903	4.20e-23	102	Putative retrotransposon	OS=Phaseolus vulgaris OX=3885 PE=4 SV=1
PHASIBEAM10F018808T1	G8DCX0	45550	191	95	3	136	690	394	581	4.26e-38	143	Putative retrotransposon	OS=Phaseolus vulgaris OX=3885 PE=4 SV=1
PHASIBEAM10F018818T1	G8DCX0	40351	228	131	4	70	747	1275	1499	1.27e-41	154	Putative retrotransposon	OS=Phaseolus vulgaris OX=3885 PE=4 SV=1
PHASIBEAM10F020226T1	G8DCX0	43172	227	109	2	4	627	1379	1604	9.06e-48	176	Putative retrotransposon	OS=Phaseolus vulgaris OX=3885 PE=4 SV=1
PHASIBEAM10F020997T1	G8DCX0	39594	197	89	3	19	606	1209	1376	8.80e-34	129	Putative retrotransposon	OS=Phaseolus vulgaris OX=3885 PE=4 SV=1
PHASIBEAM10F021013T1	G8DCX0	39259	135	38	1	1	273	1466	1600	1.98e-24	99.0	Putative retrotransposon	OS=Phaseolus vulgaris OX=3885 PE=4 SV=1
PHASIBEAM10F022099T1	G8DCX0	39516	248	145	4	25	762	1302	1546	2.02e-39	150	Putative retrotransposon	OS=Phaseolus vulgaris OX=3885 PE=4 SV=1
PHASIBEAM10F022815T1	G8DCX0	37500	272	144	2	70	807	1275	1546	3.34e-46	169	Putative retrotransposon	OS=Phaseolus vulgaris OX=3885 PE=4 SV=1
PHASIBEAM10F022840T1	G8DCX0	36779	503	225	6	427	1791	481	938	3.88e-74	266	Putative retrotransposon	OS=Phaseolus vulgaris OX=3885 PE=4 SV=1
PHASIBEAM10F023445T1	G8DCX0	55118	127	57	0	142	522	1415	1541	1.50e-49	155	Putative retrotransposon	OS=Phaseolus vulgaris OX=3885 PE=4 SV=1
PHASIBEAM10F023451T1	G8DCX0	48523	237	30	3	1	570	514	705	8.90e-50	180	Putative retrotransposon	OS=Phaseolus vulgaris OX=3885 PE=4 SV=1
PHASIBEAM10F025131T1	G8DCX0	65217	115	40	0	1	345	1419	1533	2.64e-45	163	Putative retrotransposon	OS=Phaseolus vulgaris OX=3885 PE=4 SV=1
PHASIBEAM10F025132T1	G8DCX0	76744	129	30	0	1	387	798	926	2.67e-61	206	Putative retrotransposon	OS=Phaseolus vulgaris OX=3885 PE=4 SV=1
PHASIBEAM10F028731T1	G8DCX0	70000	40	12	0	109	228	1455	1494	7.69e-12	62.0	Putative retrotransposon	OS=Phaseolus vulgaris OX=3885 PE=4 SV=1
PHASIBEAM10F028783T1	G8DCX0	39444	180	104	4	57	590	1326	1502	1.64e-26	108	Putative retrotransposon	OS=Phaseolus vulgaris OX=3885 PE=4 SV=1
PHASIBEAM10F029025T1	G8DCX0	43548	124	69	1	334	702	456	579	7.42e-26	108	Putative retrotransposon	OS=Phaseolus vulgaris OX=3885 PE=4 SV=1
PHASIBEAM10F029180T1	G8DCX0	53165	79	37	0	21	257	1369	1447	1.09e-20	90.5	Putative retrotransposon	OS=Phaseolus vulgaris OX=3885 PE=4 SV=1
PHASIBEAM10F029209T1	G8DCX0	46698	212	77	1	1	528	1397	1608	3.39e-58	199	Putative retrotransposon	OS=Phaseolus vulgaris OX=3885 PE=4 SV=1
PHASIBEAM10F012679T1	G8DCX1	98276	174	3	0	1	522	1101	1274	1.18e-114	359	Rpp4C4	OS=Phaseolus vulgaris OX=3885 PE=3 SV=1
PHASIBEAM10F009104T1	G8DCX2	46617	133	71	0	217	615	120	252	1.57e-32	127	Putative retrotransposon	OS=Phaseolus vulgaris OX=3885 PE=4 SV=1
PHASIBEAM10F009807T1	G8DCX2	53061	49	23	0	187	333	278	326	1.19e-10	59.3	Putative retrotransposon	OS=Phaseolus vulgaris OX=3885 PE=4 SV=1
PHASIBEAM10F004534T1	G8DCX3	42284	324	106	3	4	975	145	387	1.02e-76	242	Putative retrotransposon	OS=Phaseolus vulgaris OX=3885 PE=4 SV=1
PHASIBEAM10F011900T1	G8DCX3	55102	49	22	0	82	228	223	271	5.30e-09	57.8	Putative retrotransposon	OS=Phaseolus vulgaris OX=3885 PE=4 SV=1
PHASIBEAM10F014992T1	G8DCX3	47887	71	37	0	1	213	47	117	6.29e-17	79.3	Putative retrotransposon	OS=Phaseolus vulgaris OX=3885 PE=4 SV=1
PHASIBEAM10F022732T1	G8DCX3	74468	47	12	0	143	3	29	75	7.95e-16	76.3	Putative retrotransposon	OS=Phaseolus vulgaris OX=3885 PE=4 SV=1
PHASIBEAM10F000971T1	G8DCX4	88000	25	3	0	3	77	447	471	5.61e-07	47.8	Putative Ty-1 copia retrotransposon	OS=Phaseolus vulgaris OX=3885 PE=4 SV=1
PHASIBEAM10F002248T1	G8DCX4	82143	28	5	0	240	157	435	462	2.43e-09	50.4	Putative Ty-1 copia retrotransposon	OS=Phaseolus vulgaris OX=3885 PE=4 SV=1
PHASIBEAM10F002692T1	G8DCX4	77419	31	7	0	351	259	435	465	4.26e-08	52.4	Putative Ty-1 copia retrotransposon	OS=Phaseolus vulgaris OX=3885 PE=4 SV=1
PHASIBEAM10F003346T1	G8DCX4	94595	37	2	0	426	316	435	471	6.96e-15	77.0	Putative Ty-1 copia retrotransposon	OS=Phaseolus vulgaris OX=3885 PE=4 SV=1
PHASIBEAM10F004758T1	G8DCX4	68421	38	12	0	456	343	435	472	1.80e-07	52.4	Putative Ty-1 copia retrotransposon	OS=Phaseolus vulgaris OX=3885 PE=4 SV=1
PHASIBEAM10F008883T1	G8DCX4	78378	37	8	0	405	295	435	471	2.30e-11	62.4	Putative Ty-1 copia retrotransposon	OS=Phaseolus vulgaris OX=3885 PE=4 SV=1
PHASIBEAM10F008990T1	G8DCX4	64286	70	17	1	1	210	433	494	4.79e-15	73.2	Putative Ty-1 copia retrotransposon	OS=Phaseolus vulgaris OX=3885 PE=4 SV=1
PHASIBEAM10F009155T1	G8DCX4	74194	31	8	0	297	205	435	465	3.08e-07	48.9	Putative Ty-1 copia retrotransposon	OS=Phaseolus vulgaris OX=3885 PE=4 SV=1
PHASIBEAM10F009670T1	G8DCX4	80000	40	8	0	169	288	432	471	1.84e-14	72.8	Putative Ty-1 copia retrotransposon	OS=Phaseolus vulgaris OX=3885 PE=4 SV=1
PHASIBEAM10F009686T1	G8DCX4	49231	65	24	2	9	200	449	505	5.40e-07	48.9	Putative Ty-1 copia retrotransposon	OS=Phaseolus vulgaris OX=3885 PE=4 SV=1
PHASIBEAM10F010105T1	G8DCX4	85714	28	4	0	279	196	435	462	2.57e-09	52.8	Putative Ty-1 copia retrotransposon	OS=Phaseolus vulgaris OX=3885 PE=4 SV=1
PHASIBEAM10F016153T1	G8DCX4	78947	38	8	0	471	358	435	472	5.68e-12	65.9	Putative Ty-1 copia retrotransposon	OS=Phaseolus vulgaris OX=3885 PE=4 SV=1
PHASIBEAM10F018712T1	G8DCX4	85714	28	4	0	3	86	444	471	1.18e-10	55.1	Putative Ty-1 copia retrotransposon	OS=Phaseolus vulgaris OX=3885 PE=4 SV=1
PHASIBEAM10F018812T1	G8DCX4	62500	40	15	0	186	305	440	479	5.56e-08	51.2	Putative Ty-1 copia retrotransposon	OS=Phaseolus vulgaris OX=3885 PE=4 SV=1
PHASIBEAM10F021613T1	G8DCX4	76923	39	9	0	253	369	432	470	3.73e-13	68.2	Putative Ty-1 copia retrotransposon	OS=Phaseolus vulgaris OX=3885 PE=4 SV=1
PHASIBEAM10F022583T1	G8DCX4	86486	37	5	0	102	212	435	471	2.20e-15	68.6	Putative Ty-1 copia retrotransposon	OS=Phaseolus vulgaris OX=3885 PE=4 SV=1
PHASIBEAM10F023463T1	G8DCX4	75676	37	9	0	579	469	435	471	1.15e-09	59.3	Putative Ty-1 copia retrotransposon	OS=Phaseolus vulgaris OX=3885 PE=4 SV=1
PHASIBEAM10F023797T1	G8DCX4	73684	38	10	0	45	158	435	472	3.30e-10	58.5	Putative Ty-1 copia retrotransposon	OS=Phaseolus vulgaris OX=3885 PE=4 SV=1
PHASIBEAM10F027006T1	G8DCX4	54878	82	17	1	121	366	433	494	1.49e-13	70.5	Putative Ty-1 copia retrotransposon	OS=Phaseolus vulgaris OX=3885 PE=4 SV=1
PHASIBEAM10F027674T1	G8DCX4	56522	69	21	2	342	136	435	494	5.79e-09	55.5	Putative Ty-1 copia retrotransposon	OS=Phaseolus vulgaris OX=3885 PE=4 SV=1
PHASIBEAM10F028280T1	G8DCX4	94444	36	2	0	90	197	436	471	1.25e-16	74.7	Putative Ty-1 copia retrotransposon	OS=Phaseolus vulgaris OX=3885 PE=4 SV=1
PHASIBEAM10F028395T1	G8DCX4	73810	42	11	0	159	284	435	476	9.31e-11	61.2	Putative Ty-1 copia retrotransposon	OS=Phaseolus vulgaris OX=3885 PE=4 SV=1
PHASIBEAM10F028469T1	G8DCX4	92105	38	3	0	646	759	435	472	4.40e-16	80.1	Putative Ty-1 copia retrotransposon	OS=Phaseolus vulgaris OX=3885 PE=4 SV=1
PHASIBEAM10F028529T1	G8DCX4	72973	37	9	1	218	108	435	470	2.21e-08	56.2	Putative Ty-1 copia retrotransposon	OS=Phaseolus vulgaris OX=3885 PE=4 SV=1
PHASIBEAM10F028637T1	G8DCX4	68293	41	10	1	49	162	435	475	3.88e-09	54.3	Putative Ty-1 copia retrotransposon	OS=Phaseolus vulgaris OX=3885 PE=4 SV=1
PHASIBEAM10F028702T1	G8DCX4	52564	78	28	2	9	239	436	505	7.99e-11	65.1	Putative Ty-1 copia retrotransposon	OS=Phaseolus vulgaris OX=3885 PE=4 SV=1
PHASIBEAM10F029092T1	G8DCX4	74194	31	8	0	297	205	435	465	3.08e-07	48.9	Putative Ty-1 copia retrotransposon	OS=Phaseolus vulgaris OX=3885 PE=4 SV=1
PHASIBEAM10F029258T1	G8DCX4	68421	38	12	0	404	291	435	472	5.23e-09	57.4	Putative Ty-1 copia retrotransposon	OS=Phaseolus vulgaris OX=3885 PE=4 SV=1
PHASIBEAM10F029273T1	G8DCX4	71605	81	13	1	283	41	435	505	8.78e-23	93.6	Putative Ty-1 copia retrotransposon	OS=Phaseolus vulgaris OX=3885 PE=4 SV=1
PHASIBEAM10F029291T1	G8DCX4	86111	36	5	0	199	92	470	505	1.11e-06	47.0	Putative Ty-1 copia retrotransposon	OS=Phaseolus vulgaris OX=3885 PE=4 SV=1
PHASIBEAM10F029317T1	G8DCX4	83333	24	4	0	58	129	449	472	5.49e-07	46.2	Putative Ty-1 copia retrotransposon	OS=Phaseolus vulgaris OX=3885 PE=4 SV=1
PHASIBEAM10F029377T1	G8DCX4	84000	25	4	0	7	81	435	459	6.39e-06	47.8	Putative Ty-1 copia retrotransposon	OS=Phaseolus vulgaris OX=3885 PE=4 SV=1
PHASIBEAM10F029404T1	G8DCX4	84615	26	4	0	3	80	447	472	2.46e-08	50.4	Putative Ty-1 copia retrotransposon	OS=Phaseolus vulgaris OX=3885 PE=4 SV=1
PHASIBEAM10F029444T1	G8DCX4	75610	41	10	0	414	292	431	471	2.24e-12	65.1	Putative Ty-1 copia retrotransposon	OS=Phaseolus vulgaris OX=3885 PE=4 SV=1
PHASIBEAM10F029571T1	G8DCX4	82143	28	5	0	270	187	435	462	3.73e-12	50.8	Putative Ty-1 copia retrotransposon	OS=Phaseolus vulgaris OX=3885 PE=4 SV=1
PHASIBEAM10F029621T1	G8DCX4	55556	54	15	2	278	117	435	479	1.89e-06	50.4	Putative Ty-1 copia retrotransposon	OS=Phaseolus vulgaris OX=3885 PE=4 SV=1
PHASIBEAM10F029658T1	G8DCX4	78378	37	8	0	528	418	435	471	7.23e-11	62.4	Putative Ty-1 copia retrotransposon	OS=Phaseolus vulgaris OX=3885 PE=4 SV=1
PHASIBEAM10F029684T1	G8DCX4	76316	38	9	0	885	772	435	472	1.35e-10	64.3	Putative Ty-1 copia retrotransposon	OS=Phaseolus vulgaris OX=3885 PE=4 SV=1
PHASIBEAM10F029687T1	G8DCX4	50725	69	25	2	1	189	471	536	6.14e-06	44.3	Putative Ty-1 copia retrotransposon	OS=Phaseolus vulgaris OX=3885 PE=4 SV=1
PHASIBEAM10F029898T1	G8DCX4	75000	28	7	0	372	289	435	462	6.10e-07	46.6	Putative Ty-1 copia retrotransposon	OS=Phaseolus vulgaris OX=3885 PE=4 SV=1
PHASIBEAM10F030142T1	G8DCX4	87500	24	3	0	3	74	447	470	5.23e-06	47.4	Putative Ty-1 copia retrotransposon	OS=Phaseolus vulgaris OX=3885 PE=4 SV=1
PHASIBEAM10F030227T1	G8DCX4	85185	27	4	0	285	205	435	461	1.45e-10	50.1	Putative Ty-1 copia retrotransposon	OS=Phaseolus vulgaris OX=3885 PE=4 SV=1
PHASIBEAM10F030374T1	G8DCX4	81081	37	7	0	210	320	435	471	8.06e-13	64.7	Putative Ty-1 copia retrotransposon	OS=Phaseolus vulgaris OX=3885 PE=4 SV=1
PHASIBEAM10F030388T1	G8DCX4	78947	38	8	0	1041	928	434	471	1.84e-10	64.7	Putative Ty-1 copia retrotransposon	OS=Phaseolus vulgaris OX=3885 PE=4 SV=1
PHASIBEAM10F030401T1	G8DCX4	86957	23	3	0	3	71	447	469	9.56e-06	46.2	Putative Ty-1 copia retrotransposon	OS=Phaseolus vulgaris OX=3885 PE=4 SV=1
PHASIBEAM10F030471T1	G8DCX4	76316	38	9	0	622	509	435	472	2.20e-10	62.8	Putative Ty-1 copia retrotransposon	OS=Phaseolus vulgaris OX=3885 PE=4 SV=1
PHASIBEAM10F030614T1	G8DCX4	75676	37	9	0	384	274	435	471	2.45e-09	57.0	Putative Ty-1 copia retrotransposon	OS=Phaseolus vulgaris OX=3885 PE=4 SV=1
PHASIBEAM10F030660T1	G8DCX4	87500	24	3	0	3	74	447	470	1.07e-07	50.1	Putative Ty-1 copia retrotransposon	OS=Phaseolus vulgaris OX=3885 PE=4 SV=1
PHASIBEAM10F030704T1	G8DCX4	78571	28	6	0	921	838	435	462	2.20e-06	51.6	Putative Ty-1 copia retrotransposon	OS=Phaseolus vulgaris OX=3885 PE=4 SV=1
PHASIBEAM10F030768T1	G8DCX4	82609	23	4	0	6	74	449	471	6.42e-07	46.2	Putative Ty-1 copia retrotransposon	OS=Phaseolus vulgaris OX=3885 PE=4 SV=1
PHASIBEAM10F030869T1	G8DCX4	78873	71	15	0	290	502	435	505	5.66e-21	91.3	Putative Ty-1 copia retrotransposon	OS=Phaseolus vulgaris OX=3885 PE=4 SV=1
PHASIBEAM10F030936T1	G8DCX4	68333	60	19	0	7	186	435	494	4.39e-16	73.2	Putative Ty-1 copia retrotransposon	OS=Phaseolus vulgaris OX=3885 PE=4 SV=1
PHASIBEAM10F031009T1	G8DCX4	75676	37	9	0	512	402	435	471	4.61e-11	63.5	Putative Ty-1 copia retrotransposon	OS=Phaseolus vulgaris OX=3885 PE=4 SV=1
PHASIBEAM10F031019T1	G8DCX4	81081	37	6	1	218	108	435	470	1.64e-11	62.8	Putative Ty-1 copia retrotransposon	OS=Phaseolus vulgaris OX=3885 PE=4 SV=1
PHASIBEAM10F031039T1	G8DCX4	82500	40	7	0	142	23	432	471	2.73e-16	73.2	Putative Ty-1 copia retrotransposon	OS=Phaseolus vulgaris OX=3885 PE=4 SV=1
PHASIBEAM10F031081T1	G8DCX4	96429	28	1	0	279	196	435	462	1.62e-10	62.0	Putative Ty-1 copia retrotransposon	OS=Phaseolus vulgaris OX=3885 PE=4 SV=1
PHASIBEAM10F002702T1	G8DCX5	52500	40	19	0	118	237	70	109	1.24e-11	61.2	Putative non-LTR retroelement	OS=Phaseolus vulgaris OX=3885 PE=4 SV=1
PHASIBEAM10F004702T1	G8DCX5	42857	63	36	0	577	389	57	119	1.05e-11	63.5	Putative non-LTR retroelement	OS=Phaseolus vulgaris OX=3885 PE=4 SV=1
PHASIBEAM10F014177T1	G8DCX5	40933	193	114	0	415	993	2	194	2.61e-40	142	Putative non-LTR retroelement	OS=Phaseolus vulgaris OX=3885 PE=4 SV=1
PHASIBEAM10F016441T1	G8DCX5	59884	172	69	0	148	663	3	174	5.02e-75	231	Putative non-LTR retroelement	OS=Phaseolus vulgaris OX=3885 PE=4 SV=1
PHASIBEAM10F022268T1	G8DCX5	40415	193	113	1	172	744	2	194	1.04e-38	136	Putative non-LTR retroelement	OS=Phaseolus vulgaris OX=3885 PE=4 SV=1
PHASIBEAM10F023478T1	G8DCX5	76923	169	39	0	691	1197	1	169	8.99e-96	287	Putative non-LTR retroelement	OS=Phaseolus vulgaris OX=3885 PE=4 SV=1
PHASIBEAM10F030856T1	G8DCX5	67241	58	19	0	4	177	32	89	4.30e-23	91.7	Putative non-LTR retroelement	OS=Phaseolus vulgaris OX=3885 PE=4 SV=1
PHASIBEAM10F012678T1	G8DCX6	99645	282	1	0	1	846	2100	2381	3.93e-171	543	Rpp4C3	OS=Phaseolus vulgaris OX=3885 PE=3 SV=1
PHASIBEAM10F012673T1	G8DCX7	99308	723	5	0	1	2169	1915	2637	0.0	1476	Rpp4C2	OS=Phaseolus vulgaris OX=3885 PE=3 SV=1
PHASIBEAM10F012674T1	G8DCX7	98750	240	3	0	19	738	1585	1824	3.00e-147	456	Rpp4C2	OS=Phaseolus vulgaris OX=3885 PE=3 SV=1
PHASIBEAM10F012675T1	G8DCX7	98859	263	3	0	1	789	1324	1586	3.36e-173	531	Rpp4C2	OS=Phaseolus vulgaris OX=3885 PE=3 SV=1
PHASIBEAM10F012676T1	G8DCX7	100000	229	0	0	1	687	1087	1315	3.90e-154	476	Rpp4C2	OS=Phaseolus vulgaris OX=3885 PE=3 SV=1
PHASIBEAM10F012677T1	G8DCX7	100000	1074	0	0	1	3222	1	1074	0.0	2108	Rpp4C2	OS=Phaseolus vulgaris OX=3885 PE=3 SV=1
PHASIBEAM10F012670T1	G8DCY0	99820	556	1	0	1	1668	1	556	0.0	1045	Armadillo	OS=Phaseolus vulgaris OX=3885 GN=PHAVU_008G071700g PE=4 SV=1
PHASIBEAM10F012670T2	G8DCY0	99820	556	1	0	1	1668	1	556	0.0	1045	Armadillo	OS=Phaseolus vulgaris OX=3885 GN=PHAVU_008G071700g PE=4 SV=1
PHASIBEAM10F012670T3	G8DCY0	99820	556	1	0	1	1668	1	556	0.0	1045	Armadillo	OS=Phaseolus vulgaris OX=3885 GN=PHAVU_008G071700g PE=4 SV=1
PHASIBEAM10F012670T4	G8DCY0	99820	556	1	0	1	1668	1	556	0.0	1045	Armadillo	OS=Phaseolus vulgaris OX=3885 GN=PHAVU_008G071700g PE=4 SV=1
PHASIBEAM10F012670T6	G8DCY0	99820	556	1	0	1	1668	1	556	0.0	1045	Armadillo	OS=Phaseolus vulgaris OX=3885 GN=PHAVU_008G071700g PE=4 SV=1
PHASIBEAM10F012670T7	G8DCY0	99820	556	1	0	1	1668	1	556	0.0	1045	Armadillo	OS=Phaseolus vulgaris OX=3885 GN=PHAVU_008G071700g PE=4 SV=1
PHASIBEAM10F030905T1	G8DCY2	59314	204	39	1	40	519	230	433	3.68e-77	253	50S ribosomal protein L22, chloroplastic	OS=Phaseolus vulgaris OX=3885 PE=3 SV=1
PHASIBEAM10F007624T1	G8DCY4	78947	38	8	0	278	165	1331	1368	7.81e-13	67.0	Putative gag/pol polyprotein	OS=Phaseolus vulgaris OX=3885 PE=4 SV=1
PHASIBEAM10F009160T1	G8DCY4	70588	119	24	2	439	762	19	137	2.01e-32	128	Putative gag/pol polyprotein	OS=Phaseolus vulgaris OX=3885 PE=4 SV=1
PHASIBEAM10F019759T1	G8XRV5	99818	550	1	0	1	1650	1	550	0.0	1102	OBERON-like protein	OS=Phaseolus vulgaris OX=3885 GN=PVIP2 PE=2 SV=1
PHASIBEAM10F018944T1	H2E689	99699	664	2	0	1	1992	213	876	0.0	1295	NADPH oxidase (Fragment)	OS=Phaseolus vulgaris OX=3885 GN=RbohA PE=2 SV=1
PHASIBEAM10F025853T1	H2E689	87692	65	8	0	1	195	762	826	7.61e-34	123	NADPH oxidase (Fragment)	OS=Phaseolus vulgaris OX=3885 GN=RbohA PE=2 SV=1
PHASIBEAM10F014871T1	H2E690	100000	675	0	0	1	2025	1	675	0.0	1312	NADPH oxidase (Fragment)	OS=Phaseolus vulgaris OX=3885 GN=RbohB PE=2 SV=1
PHASIBEAM10F014871T10	H2E690	99660	588	2	0	1	1764	261	848	0.0	1174	NADPH oxidase (Fragment)	OS=Phaseolus vulgaris OX=3885 GN=RbohB PE=2 SV=1
PHASIBEAM10F014871T11	H2E690	99764	848	2	0	1	2544	1	848	0.0	1670	NADPH oxidase (Fragment)	OS=Phaseolus vulgaris OX=3885 GN=RbohB PE=2 SV=1
PHASIBEAM10F014871T13	H2E690	100000	578	0	0	1	1734	1	578	0.0	1105	NADPH oxidase (Fragment)	OS=Phaseolus vulgaris OX=3885 GN=RbohB PE=2 SV=1
PHASIBEAM10F014871T14	H2E690	100000	881	0	0	1	2643	1	881	0.0	1744	NADPH oxidase (Fragment)	OS=Phaseolus vulgaris OX=3885 GN=RbohB PE=2 SV=1
PHASIBEAM10F014871T2	H2E690	100000	621	0	0	1	1863	261	881	0.0	1248	NADPH oxidase (Fragment)	OS=Phaseolus vulgaris OX=3885 GN=RbohB PE=2 SV=1
PHASIBEAM10F014871T3	H2E690	100000	603	0	0	1	1809	279	881	0.0	1210	NADPH oxidase (Fragment)	OS=Phaseolus vulgaris OX=3885 GN=RbohB PE=2 SV=1
PHASIBEAM10F014871T4	H2E690	100000	715	0	0	1	2145	167	881	0.0	1438	NADPH oxidase (Fragment)	OS=Phaseolus vulgaris OX=3885 GN=RbohB PE=2 SV=1
PHASIBEAM10F014871T5	H2E690	100000	675	0	0	1	2025	1	675	0.0	1312	NADPH oxidase (Fragment)	OS=Phaseolus vulgaris OX=3885 GN=RbohB PE=2 SV=1
PHASIBEAM10F014871T7	H2E690	100000	616	0	0	1	1848	1	616	0.0	1187	NADPH oxidase (Fragment)	OS=Phaseolus vulgaris OX=3885 GN=RbohB PE=2 SV=1
PHASIBEAM10F014871T9	H2E690	100000	650	0	0	1	1950	1	650	0.0	1258	NADPH oxidase (Fragment)	OS=Phaseolus vulgaris OX=3885 GN=RbohB PE=2 SV=1
PHASIBEAM10F027720T1	H2E690	83117	77	12	1	10	237	416	492	5.41e-39	138	NADPH oxidase (Fragment)	OS=Phaseolus vulgaris OX=3885 GN=RbohB PE=2 SV=1
PHASIBEAM10F027722T1	H2E690	88235	119	14	0	1	357	261	379	1.43e-66	217	NADPH oxidase (Fragment)	OS=Phaseolus vulgaris OX=3885 GN=RbohB PE=2 SV=1
PHASIBEAM10F027722T2	H2E690	88889	126	14	0	40	417	254	379	1.86e-71	231	NADPH oxidase (Fragment)	OS=Phaseolus vulgaris OX=3885 GN=RbohB PE=2 SV=1
PHASIBEAM10F001603T1	H2E7D4	99892	930	1	0	1	2790	1	930	0.0	1877	NADPH oxidase (Fragment)	OS=Phaseolus vulgaris OX=3885 GN=RbohC PE=2 SV=1
PHASIBEAM10F017338T1	H2FH47	100000	231	0	0	1	693	1	231	7.81e-172	473	Glutathione S-transferase	OS=Phaseolus vulgaris OX=3885 GN=GST1-2 PE=2 SV=1
PHASIBEAM10F015214T2	H6WP29	92323	508	39	0	1	1524	1	508	0.0	875	allantoinase	OS=Phaseolus vulgaris OX=3885 GN=PHAVU_006G186700g PE=2 SV=1
PHASIBEAM10F015214T3	H6WP29	100000	508	0	0	1	1524	1	508	0.0	972	allantoinase	OS=Phaseolus vulgaris OX=3885 GN=PHAVU_006G186700g PE=2 SV=1
PHASIBEAM10F015214T4	H6WP29	100000	367	0	0	1	1101	142	508	0.0	715	allantoinase	OS=Phaseolus vulgaris OX=3885 GN=PHAVU_006G186700g PE=2 SV=1
PHASIBEAM10F015214T5	H6WP29	100000	367	0	0	1	1101	142	508	0.0	715	allantoinase	OS=Phaseolus vulgaris OX=3885 GN=PHAVU_006G186700g PE=2 SV=1
PHASIBEAM10F015214T1	H6WQB3	100000	512	0	0	1	1536	1	512	0.0	985	allantoinase	OS=Phaseolus vulgaris OX=3885 GN=PHAVU_006G186800g PE=2 SV=1
PHASIBEAM10F018492T1	I6ZTS8	71930	57	16	0	89	259	243	299	1.57e-09	55.1	Putative retrotransposon protein	OS=Phaseolus vulgaris OX=3885 PE=4 SV=1
PHASIBEAM10F022937T1	I6ZTS8	68421	57	18	0	386	556	243	299	5.40e-08	53.9	Putative retrotransposon protein	OS=Phaseolus vulgaris OX=3885 PE=4 SV=1
PHASIBEAM10F029552T1	I6ZTS8	59016	61	25	0	203	385	243	303	1.74e-10	59.3	Putative retrotransposon protein	OS=Phaseolus vulgaris OX=3885 PE=4 SV=1
PHASIBEAM10F029763T1	I6ZTS8	64912	57	20	0	422	592	243	299	1.26e-11	64.7	Putative retrotransposon protein	OS=Phaseolus vulgaris OX=3885 PE=4 SV=1
PHASIBEAM10F002586T1	I6ZTT9	90278	72	7	0	259	474	269	340	9.97e-38	143	Integrase core domain containing protein	OS=Phaseolus vulgaris OX=3885 PE=4 SV=1
PHASIBEAM10F008320T1	I6ZTT9	88000	75	9	0	210	434	249	323	1.44e-39	143	Integrase core domain containing protein	OS=Phaseolus vulgaris OX=3885 PE=4 SV=1
PHASIBEAM10F013778T1	I6ZTT9	37500	80	48	2	172	411	51	128	1.01e-12	68.6	Integrase core domain containing protein	OS=Phaseolus vulgaris OX=3885 PE=4 SV=1
PHASIBEAM10F030563T1	I6ZTT9	90000	60	6	0	3	182	250	309	1.00e-30	115	Integrase core domain containing protein	OS=Phaseolus vulgaris OX=3885 PE=4 SV=1
PHASIBEAM10F000479T1	I7A4H7	48628	401	143	7	1	1173	1	348	2.06e-84	280	Phytoalexin-deficient 4-2 protein	OS=Phaseolus vulgaris OX=3885 PE=4 SV=1
PHASIBEAM10F000784T1	I7A4H7	40132	152	78	2	1	447	1	142	7.88e-26	103	Phytoalexin-deficient 4-2 protein	OS=Phaseolus vulgaris OX=3885 PE=4 SV=1
PHASIBEAM10F000787T1	I7A4H7	59712	139	56	0	1	417	1	139	5.57e-29	113	Phytoalexin-deficient 4-2 protein	OS=Phaseolus vulgaris OX=3885 PE=4 SV=1
PHASIBEAM10F002591T1	I7A4H7	65714	35	12	0	1	105	416	450	5.49e-06	46.2	Phytoalexin-deficient 4-2 protein	OS=Phaseolus vulgaris OX=3885 PE=4 SV=1
PHASIBEAM10F004598T1	I7A4H7	31452	124	78	2	1	369	1	118	6.44e-07	48.9	Phytoalexin-deficient 4-2 protein	OS=Phaseolus vulgaris OX=3885 PE=4 SV=1
PHASIBEAM10F004621T1	I7A4H7	77500	40	9	0	1	120	1	40	2.28e-18	63.9	Phytoalexin-deficient 4-2 protein	OS=Phaseolus vulgaris OX=3885 PE=4 SV=1
PHASIBEAM10F009090T1	I7A4H7	76471	34	8	0	365	264	410	443	4.56e-08	52.0	Phytoalexin-deficient 4-2 protein	OS=Phaseolus vulgaris OX=3885 PE=4 SV=1
PHASIBEAM10F010091T1	I7A4H7	79310	29	6	0	58	144	414	442	6.85e-07	46.6	Phytoalexin-deficient 4-2 protein	OS=Phaseolus vulgaris OX=3885 PE=4 SV=1
PHASIBEAM10F015880T1	I7A4H7	37654	162	68	4	1	447	1	142	2.44e-17	80.5	Phytoalexin-deficient 4-2 protein	OS=Phaseolus vulgaris OX=3885 PE=4 SV=1
PHASIBEAM10F021980T1	I7A4H7	45570	79	42	1	1	234	689	767	7.60e-08	53.1	Phytoalexin-deficient 4-2 protein	OS=Phaseolus vulgaris OX=3885 PE=4 SV=1
PHASIBEAM10F028513T1	I7A4H7	50000	50	25	0	1	150	1	50	1.21e-06	48.1	Phytoalexin-deficient 4-2 protein	OS=Phaseolus vulgaris OX=3885 PE=4 SV=1
PHASIBEAM10F028601T1	I7A4H7	71698	53	15	0	70	228	5	57	3.74e-14	67.4	Phytoalexin-deficient 4-2 protein	OS=Phaseolus vulgaris OX=3885 PE=4 SV=1
PHASIBEAM10F028610T1	I7A4H7	57971	138	56	1	1	414	1	136	1.36e-34	128	Phytoalexin-deficient 4-2 protein	OS=Phaseolus vulgaris OX=3885 PE=4 SV=1
PHASIBEAM10F028728T1	I7A4H7	37500	112	65	1	61	396	21	127	6.16e-07	49.3	Phytoalexin-deficient 4-2 protein	OS=Phaseolus vulgaris OX=3885 PE=4 SV=1
PHASIBEAM10F029000T1	I7A4H7	64407	59	19	2	1	171	772	830	6.23e-13	63.2	Phytoalexin-deficient 4-2 protein	OS=Phaseolus vulgaris OX=3885 PE=4 SV=1
PHASIBEAM10F029133T1	I7A4H7	39412	170	68	3	1	489	1	142	2.75e-25	103	Phytoalexin-deficient 4-2 protein	OS=Phaseolus vulgaris OX=3885 PE=4 SV=1
PHASIBEAM10F029643T1	I7A4H7	46552	58	28	1	233	60	909	963	3.23e-07	51.2	Phytoalexin-deficient 4-2 protein	OS=Phaseolus vulgaris OX=3885 PE=4 SV=1
PHASIBEAM10F030254T1	I7A4H7	64748	139	49	0	7	423	1	139	1.16e-30	117	Phytoalexin-deficient 4-2 protein	OS=Phaseolus vulgaris OX=3885 PE=4 SV=1
PHASIBEAM10F030520T1	I7A4H7	75556	45	11	0	238	104	397	441	9.47e-15	69.3	Phytoalexin-deficient 4-2 protein	OS=Phaseolus vulgaris OX=3885 PE=4 SV=1
PHASIBEAM10F030794T1	I7A4H7	64029	139	50	0	1	417	1	139	1.66e-29	114	Phytoalexin-deficient 4-2 protein	OS=Phaseolus vulgaris OX=3885 PE=4 SV=1
PHASIBEAM10F018197T1	I7A4J7	92179	358	22	3	1	1068	1	354	0.0	561	Zinc transporter protein	OS=Phaseolus vulgaris OX=3885 PE=3 SV=1
PHASIBEAM10F000835T1	I7APK7	43860	57	32	0	397	567	77	133	1.16e-09	56.6	Carbamoyl-phosphate synthase large subunit	OS=Phaseolus vulgaris OX=3885 PE=4 SV=1
PHASIBEAM10F001021T1	I7APK7	40945	127	75	0	145	525	8	134	3.62e-30	109	Carbamoyl-phosphate synthase large subunit	OS=Phaseolus vulgaris OX=3885 PE=4 SV=1
PHASIBEAM10F002488T1	I7APK7	32759	174	75	4	1012	1530	1	133	1.90e-13	69.7	Carbamoyl-phosphate synthase large subunit	OS=Phaseolus vulgaris OX=3885 PE=4 SV=1
PHASIBEAM10F002517T1	I7APK7	45714	105	43	1	160	432	19	123	2.50e-15	70.1	Carbamoyl-phosphate synthase large subunit	OS=Phaseolus vulgaris OX=3885 PE=4 SV=1
PHASIBEAM10F002523T1	I7APK7	29825	171	82	2	178	690	1	133	1.08e-09	57.4	Carbamoyl-phosphate synthase large subunit	OS=Phaseolus vulgaris OX=3885 PE=4 SV=1
PHASIBEAM10F002524T1	I7APK7	27564	156	68	1	1108	1575	23	133	3.18e-07	52.0	Carbamoyl-phosphate synthase large subunit	OS=Phaseolus vulgaris OX=3885 PE=4 SV=1
PHASIBEAM10F002582T1	I7APK7	40566	106	63	0	679	996	1	106	4.16e-15	73.6	Carbamoyl-phosphate synthase large subunit	OS=Phaseolus vulgaris OX=3885 PE=4 SV=1
PHASIBEAM10F002695T1	I7APK7	47244	127	67	0	412	792	8	134	3.40e-33	120	Carbamoyl-phosphate synthase large subunit	OS=Phaseolus vulgaris OX=3885 PE=4 SV=1
PHASIBEAM10F002729T1	I7APK7	52555	137	65	0	529	939	1	137	6.76e-44	149	Carbamoyl-phosphate synthase large subunit	OS=Phaseolus vulgaris OX=3885 PE=4 SV=1
PHASIBEAM10F003108T1	I7APK7	29655	145	70	2	40	474	26	138	3.96e-10	57.0	Carbamoyl-phosphate synthase large subunit	OS=Phaseolus vulgaris OX=3885 PE=4 SV=1
PHASIBEAM10F003120T1	I7APK7	39706	68	41	0	31	234	51	118	2.12e-09	55.1	Carbamoyl-phosphate synthase large subunit	OS=Phaseolus vulgaris OX=3885 PE=4 SV=1
PHASIBEAM10F004686T1	I7APK7	52632	95	37	2	1210	1491	50	137	2.39e-19	86.7	Carbamoyl-phosphate synthase large subunit	OS=Phaseolus vulgaris OX=3885 PE=4 SV=1
PHASIBEAM10F004788T1	I7APK7	32121	165	67	3	214	708	14	133	6.32e-12	63.5	Carbamoyl-phosphate synthase large subunit	OS=Phaseolus vulgaris OX=3885 PE=4 SV=1
PHASIBEAM10F004811T1	I7APK7	44444	45	25	0	7	141	88	132	1.61e-06	47.8	Carbamoyl-phosphate synthase large subunit	OS=Phaseolus vulgaris OX=3885 PE=4 SV=1
PHASIBEAM10F004818T1	I7APK7	33588	131	42	3	4	396	48	133	3.81e-09	53.5	Carbamoyl-phosphate synthase large subunit	OS=Phaseolus vulgaris OX=3885 PE=4 SV=1
PHASIBEAM10F006505T1	I7APK7	58974	39	16	0	298	414	80	118	5.15e-08	52.8	Carbamoyl-phosphate synthase large subunit	OS=Phaseolus vulgaris OX=3885 PE=4 SV=1
PHASIBEAM10F006527T1	I7APK7	52874	87	41	0	724	984	48	134	4.31e-25	100	Carbamoyl-phosphate synthase large subunit	OS=Phaseolus vulgaris OX=3885 PE=4 SV=1
PHASIBEAM10F007183T1	I7APK7	55000	60	27	0	726	905	64	123	3.65e-13	68.2	Carbamoyl-phosphate synthase large subunit	OS=Phaseolus vulgaris OX=3885 PE=4 SV=1
PHASIBEAM10F008351T1	I7APK7	45055	91	50	0	457	729	47	137	3.68e-18	80.1	Carbamoyl-phosphate synthase large subunit	OS=Phaseolus vulgaris OX=3885 PE=4 SV=1
PHASIBEAM10F008862T1	I7APK7	45714	105	57	0	315	1	8	112	9.02e-23	91.7	Carbamoyl-phosphate synthase large subunit	OS=Phaseolus vulgaris OX=3885 PE=4 SV=1
PHASIBEAM10F009353T1	I7APK7	60714	84	33	0	1363	1614	51	134	1.71e-27	109	Carbamoyl-phosphate synthase large subunit	OS=Phaseolus vulgaris OX=3885 PE=4 SV=1
PHASIBEAM10F009365T1	I7APK7	44928	69	31	1	207	1	51	112	2.66e-12	64.7	Carbamoyl-phosphate synthase large subunit	OS=Phaseolus vulgaris OX=3885 PE=4 SV=1
PHASIBEAM10F009650T1	I7APK7	44000	50	28	0	223	372	80	129	7.76e-06	44.7	Carbamoyl-phosphate synthase large subunit	OS=Phaseolus vulgaris OX=3885 PE=4 SV=1
PHASIBEAM10F009658T1	I7APK7	40984	122	72	0	535	900	16	137	1.11e-20	88.2	Carbamoyl-phosphate synthase large subunit	OS=Phaseolus vulgaris OX=3885 PE=4 SV=1
PHASIBEAM10F010654T1	I7APK7	70455	88	26	0	1102	1365	49	136	7.82e-23	95.9	Carbamoyl-phosphate synthase large subunit	OS=Phaseolus vulgaris OX=3885 PE=4 SV=1
PHASIBEAM10F010882T1	I7APK7	50365	137	68	0	502	912	1	137	1.53e-32	120	Carbamoyl-phosphate synthase large subunit	OS=Phaseolus vulgaris OX=3885 PE=4 SV=1
PHASIBEAM10F011445T1	I7APK7	43443	122	69	0	655	1020	16	137	1.55e-24	99.0	Carbamoyl-phosphate synthase large subunit	OS=Phaseolus vulgaris OX=3885 PE=4 SV=1
PHASIBEAM10F011447T1	I7APK7	45522	134	69	1	1	390	1	134	6.72e-32	112	Carbamoyl-phosphate synthase large subunit	OS=Phaseolus vulgaris OX=3885 PE=4 SV=1
PHASIBEAM10F011468T1	I7APK7	29747	158	73	2	1225	1698	14	133	8.58e-08	53.5	Carbamoyl-phosphate synthase large subunit	OS=Phaseolus vulgaris OX=3885 PE=4 SV=1
PHASIBEAM10F012066T1	I7APK7	29870	154	70	1	331	792	18	133	2.28e-06	48.5	Carbamoyl-phosphate synthase large subunit	OS=Phaseolus vulgaris OX=3885 PE=4 SV=1
PHASIBEAM10F013127T1	I7APK7	51064	47	23	0	169	309	86	132	2.87e-09	53.1	Carbamoyl-phosphate synthase large subunit	OS=Phaseolus vulgaris OX=3885 PE=4 SV=1
PHASIBEAM10F013891T1	I7APK7	27742	155	74	2	91	555	17	133	9.37e-12	62.0	Carbamoyl-phosphate synthase large subunit	OS=Phaseolus vulgaris OX=3885 PE=4 SV=1
PHASIBEAM10F013980T1	I7APK7	52941	68	32	0	364	567	67	134	4.38e-19	81.3	Carbamoyl-phosphate synthase large subunit	OS=Phaseolus vulgaris OX=3885 PE=4 SV=1
PHASIBEAM10F013990T1	I7APK7	36264	91	58	0	853	1125	16	106	2.83e-09	57.4	Carbamoyl-phosphate synthase large subunit	OS=Phaseolus vulgaris OX=3885 PE=4 SV=1
PHASIBEAM10F014159T1	I7APK7	41212	165	55	1	271	765	15	137	4.24e-33	119	Carbamoyl-phosphate synthase large subunit	OS=Phaseolus vulgaris OX=3885 PE=4 SV=1
PHASIBEAM10F014166T1	I7APK7	69118	68	21	0	273	70	68	135	2.59e-27	100	Carbamoyl-phosphate synthase large subunit	OS=Phaseolus vulgaris OX=3885 PE=4 SV=1
PHASIBEAM10F014266T1	I7APK7	42029	138	73	1	838	1251	4	134	1.60e-25	103	Carbamoyl-phosphate synthase large subunit	OS=Phaseolus vulgaris OX=3885 PE=4 SV=1
PHASIBEAM10F014270T1	I7APK7	29940	167	82	4	1111	1611	2	133	5.63e-08	54.3	Carbamoyl-phosphate synthase large subunit	OS=Phaseolus vulgaris OX=3885 PE=4 SV=1
PHASIBEAM10F014284T1	I7APK7	28108	185	81	2	976	1530	1	133	2.92e-09	57.8	Carbamoyl-phosphate synthase large subunit	OS=Phaseolus vulgaris OX=3885 PE=4 SV=1
PHASIBEAM10F014921T1	I7APK7	28090	178	83	1	178	711	1	133	3.67e-10	58.5	Carbamoyl-phosphate synthase large subunit	OS=Phaseolus vulgaris OX=3885 PE=4 SV=1
PHASIBEAM10F014940T1	I7APK7	52778	72	34	0	4	219	51	122	8.62e-20	79.7	Carbamoyl-phosphate synthase large subunit	OS=Phaseolus vulgaris OX=3885 PE=4 SV=1
PHASIBEAM10F015019T1	I7APK7	32414	145	86	1	1813	2247	1	133	7.76e-15	74.3	Carbamoyl-phosphate synthase large subunit	OS=Phaseolus vulgaris OX=3885 PE=4 SV=1
PHASIBEAM10F015897T1	I7APK7	49367	79	40	0	1	237	54	132	3.58e-21	84.3	Carbamoyl-phosphate synthase large subunit	OS=Phaseolus vulgaris OX=3885 PE=4 SV=1
PHASIBEAM10F016166T1	I7APK7	67257	113	37	0	501	163	1	113	4.34e-41	140	Carbamoyl-phosphate synthase large subunit	OS=Phaseolus vulgaris OX=3885 PE=4 SV=1
PHASIBEAM10F016170T1	I7APK7	54198	131	60	0	748	1140	1	131	8.79e-35	128	Carbamoyl-phosphate synthase large subunit	OS=Phaseolus vulgaris OX=3885 PE=4 SV=1
PHASIBEAM10F016773T1	I7APK7	52727	55	26	0	970	1134	80	134	6.86e-11	62.4	Carbamoyl-phosphate synthase large subunit	OS=Phaseolus vulgaris OX=3885 PE=4 SV=1
PHASIBEAM10F016790T1	I7APK7	55556	63	28	0	607	795	72	134	9.85e-18	79.7	Carbamoyl-phosphate synthase large subunit	OS=Phaseolus vulgaris OX=3885 PE=4 SV=1
PHASIBEAM10F017143T1	I7APK7	33784	148	70	2	217	660	14	133	2.48e-14	69.7	Carbamoyl-phosphate synthase large subunit	OS=Phaseolus vulgaris OX=3885 PE=4 SV=1
PHASIBEAM10F017155T1	I7APK7	42969	128	73	0	7	390	8	135	7.89e-30	108	Carbamoyl-phosphate synthase large subunit	OS=Phaseolus vulgaris OX=3885 PE=4 SV=1
PHASIBEAM10F017315T1	I7APK7	48175	137	58	1	865	1236	1	137	9.82e-34	127	Carbamoyl-phosphate synthase large subunit	OS=Phaseolus vulgaris OX=3885 PE=4 SV=1
PHASIBEAM10F017320T1	I7APK7	38000	100	54	3	718	993	35	134	2.25e-12	65.9	Carbamoyl-phosphate synthase large subunit	OS=Phaseolus vulgaris OX=3885 PE=4 SV=1
PHASIBEAM10F017586T1	I7APK7	38760	129	79	0	871	1257	4	132	1.07e-16	78.6	Carbamoyl-phosphate synthase large subunit	OS=Phaseolus vulgaris OX=3885 PE=4 SV=1
PHASIBEAM10F017813T1	I7APK7	51852	54	26	0	844	1005	81	134	2.01e-11	63.2	Carbamoyl-phosphate synthase large subunit	OS=Phaseolus vulgaris OX=3885 PE=4 SV=1
PHASIBEAM10F018082T1	I7APK7	44828	116	48	3	265	567	20	134	6.18e-21	86.3	Carbamoyl-phosphate synthase large subunit	OS=Phaseolus vulgaris OX=3885 PE=4 SV=1
PHASIBEAM10F018083T1	I7APK7	44828	116	48	3	538	840	20	134	5.85e-20	85.9	Carbamoyl-phosphate synthase large subunit	OS=Phaseolus vulgaris OX=3885 PE=4 SV=1
PHASIBEAM10F018345T1	I7APK7	29747	158	73	1	982	1455	14	133	3.07e-10	60.5	Carbamoyl-phosphate synthase large subunit	OS=Phaseolus vulgaris OX=3885 PE=4 SV=1
PHASIBEAM10F018356T1	I7APK7	42857	119	68	0	598	954	16	134	7.54e-22	91.7	Carbamoyl-phosphate synthase large subunit	OS=Phaseolus vulgaris OX=3885 PE=4 SV=1
PHASIBEAM10F018366T1	I7APK7	29008	131	48	1	1105	1497	48	133	2.83e-06	49.3	Carbamoyl-phosphate synthase large subunit	OS=Phaseolus vulgaris OX=3885 PE=4 SV=1
PHASIBEAM10F018399T1	I7APK7	40299	134	70	2	730	1131	15	138	8.51e-19	84.0	Carbamoyl-phosphate synthase large subunit	OS=Phaseolus vulgaris OX=3885 PE=4 SV=1
PHASIBEAM10F018511T1	I7APK7	36782	87	55	0	97	357	46	132	3.79e-14	66.2	Carbamoyl-phosphate synthase large subunit	OS=Phaseolus vulgaris OX=3885 PE=4 SV=1
PHASIBEAM10F019180T1	I7APK7	31548	168	77	2	514	1017	4	133	2.34e-14	71.6	Carbamoyl-phosphate synthase large subunit	OS=Phaseolus vulgaris OX=3885 PE=4 SV=1
PHASIBEAM10F019401T1	I7APK7	53086	81	38	0	1	243	54	134	2.46e-23	92.4	Carbamoyl-phosphate synthase large subunit	OS=Phaseolus vulgaris OX=3885 PE=4 SV=1
PHASIBEAM10F019403T1	I7APK7	29341	167	83	1	172	672	2	133	4.22e-14	68.9	Carbamoyl-phosphate synthase large subunit	OS=Phaseolus vulgaris OX=3885 PE=4 SV=1
PHASIBEAM10F019412T1	I7APK7	30539	167	81	1	739	1239	2	133	6.97e-15	73.6	Carbamoyl-phosphate synthase large subunit	OS=Phaseolus vulgaris OX=3885 PE=4 SV=1
PHASIBEAM10F019415T1	I7APK7	51908	131	63	0	535	927	1	131	4.73e-35	129	Carbamoyl-phosphate synthase large subunit	OS=Phaseolus vulgaris OX=3885 PE=4 SV=1
PHASIBEAM10F019527T1	I7APK7	51095	137	67	0	202	612	1	137	6.69e-28	104	Carbamoyl-phosphate synthase large subunit	OS=Phaseolus vulgaris OX=3885 PE=4 SV=1
PHASIBEAM10F020123T1	I7APK7	34884	172	72	5	2077	2589	1	133	8.20e-14	71.6	Carbamoyl-phosphate synthase large subunit	OS=Phaseolus vulgaris OX=3885 PE=4 SV=1
PHASIBEAM10F020133T1	I7APK7	31690	142	73	2	862	1287	16	133	3.48e-12	65.9	Carbamoyl-phosphate synthase large subunit	OS=Phaseolus vulgaris OX=3885 PE=4 SV=1
PHASIBEAM10F020159T1	I7APK7	34375	96	52	1	877	1131	1	96	3.57e-07	51.6	Carbamoyl-phosphate synthase large subunit	OS=Phaseolus vulgaris OX=3885 PE=4 SV=1
PHASIBEAM10F020385T1	I7APK7	29677	155	69	3	178	588	1	133	4.02e-07	49.7	Carbamoyl-phosphate synthase large subunit	OS=Phaseolus vulgaris OX=3885 PE=4 SV=1
PHASIBEAM10F020908T1	I7APK7	45038	131	72	0	1021	1413	4	134	1.50e-27	109	Carbamoyl-phosphate synthase large subunit	OS=Phaseolus vulgaris OX=3885 PE=4 SV=1
PHASIBEAM10F020915T1	I7APK7	45333	75	41	0	955	1179	40	114	5.93e-12	65.5	Carbamoyl-phosphate synthase large subunit	OS=Phaseolus vulgaris OX=3885 PE=4 SV=1
PHASIBEAM10F020921T1	I7APK7	29496	139	95	1	652	1068	2	137	9.79e-06	47.0	Carbamoyl-phosphate synthase large subunit	OS=Phaseolus vulgaris OX=3885 PE=4 SV=1
PHASIBEAM10F020923T1	I7APK7	56667	150	51	1	196	645	1	136	4.53e-40	135	Carbamoyl-phosphate synthase large subunit	OS=Phaseolus vulgaris OX=3885 PE=4 SV=1
PHASIBEAM10F021032T1	I7APK7	38411	151	61	1	478	930	15	133	3.50e-18	81.6	Carbamoyl-phosphate synthase large subunit	OS=Phaseolus vulgaris OX=3885 PE=4 SV=1
PHASIBEAM10F021037T1	I7APK7	38667	75	46	0	193	417	2	76	2.65e-06	47.8	Carbamoyl-phosphate synthase large subunit	OS=Phaseolus vulgaris OX=3885 PE=4 SV=1
PHASIBEAM10F021041T1	I7APK7	36441	118	43	2	886	1239	49	134	1.96e-10	60.8	Carbamoyl-phosphate synthase large subunit	OS=Phaseolus vulgaris OX=3885 PE=4 SV=1
PHASIBEAM10F021044T1	I7APK7	67816	87	28	0	298	558	51	137	2.72e-36	125	Carbamoyl-phosphate synthase large subunit	OS=Phaseolus vulgaris OX=3885 PE=4 SV=1
PHASIBEAM10F021052T1	I7APK7	44203	138	70	1	376	789	4	134	1.13e-30	113	Carbamoyl-phosphate synthase large subunit	OS=Phaseolus vulgaris OX=3885 PE=4 SV=1
PHASIBEAM10F021120T1	I7APK7	40650	123	50	3	346	645	1	123	1.55e-17	79.7	Carbamoyl-phosphate synthase large subunit	OS=Phaseolus vulgaris OX=3885 PE=4 SV=1
PHASIBEAM10F021123T1	I7APK7	52427	103	49	0	52	360	31	133	2.60e-32	112	Carbamoyl-phosphate synthase large subunit	OS=Phaseolus vulgaris OX=3885 PE=4 SV=1
PHASIBEAM10F021736T1	I7APK7	29932	147	77	2	811	1245	11	133	1.37e-09	58.5	Carbamoyl-phosphate synthase large subunit	OS=Phaseolus vulgaris OX=3885 PE=4 SV=1
PHASIBEAM10F021984T1	I7APK7	54362	149	54	1	1249	1695	1	135	1.10e-41	149	Carbamoyl-phosphate synthase large subunit	OS=Phaseolus vulgaris OX=3885 PE=4 SV=1
PHASIBEAM10F022022T1	I7APK7	57576	99	42	0	811	1107	21	119	9.72e-30	113	Carbamoyl-phosphate synthase large subunit	OS=Phaseolus vulgaris OX=3885 PE=4 SV=1
PHASIBEAM10F022320T1	I7APK7	57616	151	46	3	598	1038	2	138	3.45e-41	143	Carbamoyl-phosphate synthase large subunit	OS=Phaseolus vulgaris OX=3885 PE=4 SV=1
PHASIBEAM10F022323T1	I7APK7	25882	170	77	3	205	714	13	133	1.40e-08	54.3	Carbamoyl-phosphate synthase large subunit	OS=Phaseolus vulgaris OX=3885 PE=4 SV=1
PHASIBEAM10F022374T1	I7APK7	48571	70	36	0	145	354	63	132	1.14e-15	70.1	Carbamoyl-phosphate synthase large subunit	OS=Phaseolus vulgaris OX=3885 PE=4 SV=1
PHASIBEAM10F022520T1	I7APK7	34109	129	85	0	82	468	4	132	1.54e-15	72.8	Carbamoyl-phosphate synthase large subunit	OS=Phaseolus vulgaris OX=3885 PE=4 SV=1
PHASIBEAM10F022547T1	I7APK7	49438	89	31	1	276	542	28	102	2.02e-17	76.6	Carbamoyl-phosphate synthase large subunit	OS=Phaseolus vulgaris OX=3885 PE=4 SV=1
PHASIBEAM10F022574T1	I7APK7	28108	185	81	1	1843	2397	1	133	7.05e-10	60.1	Carbamoyl-phosphate synthase large subunit	OS=Phaseolus vulgaris OX=3885 PE=4 SV=1
PHASIBEAM10F022855T1	I7APK7	45378	119	65	0	628	984	3	121	2.88e-22	92.8	Carbamoyl-phosphate synthase large subunit	OS=Phaseolus vulgaris OX=3885 PE=4 SV=1
PHASIBEAM10F022944T1	I7APK7	40000	95	57	0	355	639	4	98	4.73e-15	71.6	Carbamoyl-phosphate synthase large subunit	OS=Phaseolus vulgaris OX=3885 PE=4 SV=1
PHASIBEAM10F023248T1	I7APK7	57143	112	34	1	652	987	39	136	3.31e-31	116	Carbamoyl-phosphate synthase large subunit	OS=Phaseolus vulgaris OX=3885 PE=4 SV=1
PHASIBEAM10F023251T1	I7APK7	39200	125	76	0	217	591	8	132	6.03e-26	99.4	Carbamoyl-phosphate synthase large subunit	OS=Phaseolus vulgaris OX=3885 PE=4 SV=1
PHASIBEAM10F023256T1	I7APK7	42308	130	75	0	1048	1437	4	133	2.45e-23	97.8	Carbamoyl-phosphate synthase large subunit	OS=Phaseolus vulgaris OX=3885 PE=4 SV=1
PHASIBEAM10F023456T1	I7APK7	52239	134	64	0	808	1209	1	134	1.57e-31	119	Carbamoyl-phosphate synthase large subunit	OS=Phaseolus vulgaris OX=3885 PE=4 SV=1
PHASIBEAM10F023852T1	I7APK7	46809	94	50	0	196	477	44	137	5.10e-23	90.5	Carbamoyl-phosphate synthase large subunit	OS=Phaseolus vulgaris OX=3885 PE=4 SV=1
PHASIBEAM10F024581T1	I7APK7	28108	185	81	1	1867	2421	1	133	4.62e-11	63.5	Carbamoyl-phosphate synthase large subunit	OS=Phaseolus vulgaris OX=3885 PE=4 SV=1
PHASIBEAM10F024630T1	I7APK7	28395	162	71	1	1516	2001	17	133	2.15e-10	61.2	Carbamoyl-phosphate synthase large subunit	OS=Phaseolus vulgaris OX=3885 PE=4 SV=1
PHASIBEAM10F024746T1	I7APK7	44340	106	59	0	336	19	1	106	3.78e-17	78.2	Carbamoyl-phosphate synthase large subunit	OS=Phaseolus vulgaris OX=3885 PE=4 SV=1
PHASIBEAM10F024762T1	I7APK7	68852	61	19	0	1	183	75	135	1.53e-26	97.4	Carbamoyl-phosphate synthase large subunit	OS=Phaseolus vulgaris OX=3885 PE=4 SV=1
PHASIBEAM10F024863T1	I7APK7	25405	185	86	2	844	1398	1	133	3.10e-06	48.9	Carbamoyl-phosphate synthase large subunit	OS=Phaseolus vulgaris OX=3885 PE=4 SV=1
PHASIBEAM10F024993T1	I7APK7	38462	65	40	0	217	411	68	132	3.47e-09	53.9	Carbamoyl-phosphate synthase large subunit	OS=Phaseolus vulgaris OX=3885 PE=4 SV=1
PHASIBEAM10F026090T1	I7APK7	35333	150	66	3	508	936	8	133	4.06e-12	65.1	Carbamoyl-phosphate synthase large subunit	OS=Phaseolus vulgaris OX=3885 PE=4 SV=1
PHASIBEAM10F027648T1	I7APK7	28662	157	88	2	904	1374	1	133	7.41e-09	56.6	Carbamoyl-phosphate synthase large subunit	OS=Phaseolus vulgaris OX=3885 PE=4 SV=1
PHASIBEAM10F028267T1	I7APK7	26404	178	72	3	925	1458	14	132	1.55e-07	53.1	Carbamoyl-phosphate synthase large subunit	OS=Phaseolus vulgaris OX=3885 PE=4 SV=1
PHASIBEAM10F028303T1	I7APK7	31395	172	66	3	217	732	14	133	3.57e-11	61.6	Carbamoyl-phosphate synthase large subunit	OS=Phaseolus vulgaris OX=3885 PE=4 SV=1
PHASIBEAM10F028306T1	I7APK7	31633	98	63	1	451	732	36	133	5.35e-07	50.1	Carbamoyl-phosphate synthase large subunit	OS=Phaseolus vulgaris OX=3885 PE=4 SV=1
PHASIBEAM10F028321T1	I7APK7	41667	72	41	1	382	594	62	133	6.14e-09	54.7	Carbamoyl-phosphate synthase large subunit	OS=Phaseolus vulgaris OX=3885 PE=4 SV=1
PHASIBEAM10F028343T1	I7APK7	37748	151	75	4	43	492	1	133	6.37e-20	82.8	Carbamoyl-phosphate synthase large subunit	OS=Phaseolus vulgaris OX=3885 PE=4 SV=1
PHASIBEAM10F028355T1	I7APK7	28488	172	71	1	1462	1977	14	133	8.68e-10	59.7	Carbamoyl-phosphate synthase large subunit	OS=Phaseolus vulgaris OX=3885 PE=4 SV=1
PHASIBEAM10F028362T1	I7APK7	29070	172	70	1	217	732	14	133	8.69e-12	63.2	Carbamoyl-phosphate synthase large subunit	OS=Phaseolus vulgaris OX=3885 PE=4 SV=1
PHASIBEAM10F028386T1	I7APK7	31977	172	77	4	1315	1827	1	133	3.22e-13	69.3	Carbamoyl-phosphate synthase large subunit	OS=Phaseolus vulgaris OX=3885 PE=4 SV=1
PHASIBEAM10F028391T1	I7APK7	27326	172	90	1	181	696	2	138	1.77e-12	64.7	Carbamoyl-phosphate synthase large subunit	OS=Phaseolus vulgaris OX=3885 PE=4 SV=1
PHASIBEAM10F028393T1	I7APK7	37190	121	66	2	244	606	23	133	3.20e-13	66.2	Carbamoyl-phosphate synthase large subunit	OS=Phaseolus vulgaris OX=3885 PE=4 SV=1
PHASIBEAM10F028441T1	I7APK7	43860	57	32	0	448	618	77	133	2.29e-09	55.8	Carbamoyl-phosphate synthase large subunit	OS=Phaseolus vulgaris OX=3885 PE=4 SV=1
PHASIBEAM10F028447T1	I7APK7	36667	90	50	2	61	330	56	138	7.64e-07	49.7	Carbamoyl-phosphate synthase large subunit	OS=Phaseolus vulgaris OX=3885 PE=4 SV=1
PHASIBEAM10F028452T1	I7APK7	30380	158	72	2	214	687	14	133	1.05e-12	65.5	Carbamoyl-phosphate synthase large subunit	OS=Phaseolus vulgaris OX=3885 PE=4 SV=1
PHASIBEAM10F028461T1	I7APK7	30952	168	78	3	88	591	4	133	1.37e-08	53.5	Carbamoyl-phosphate synthase large subunit	OS=Phaseolus vulgaris OX=3885 PE=4 SV=1
PHASIBEAM10F028478T1	I7APK7	33571	140	74	4	784	1197	11	133	3.88e-08	54.3	Carbamoyl-phosphate synthase large subunit	OS=Phaseolus vulgaris OX=3885 PE=4 SV=1
PHASIBEAM10F028484T1	I7APK7	29299	157	87	2	757	1227	1	133	2.55e-09	57.8	Carbamoyl-phosphate synthase large subunit	OS=Phaseolus vulgaris OX=3885 PE=4 SV=1
PHASIBEAM10F028492T1	I7APK7	33333	129	86	0	82	468	4	132	1.67e-18	79.0	Carbamoyl-phosphate synthase large subunit	OS=Phaseolus vulgaris OX=3885 PE=4 SV=1
PHASIBEAM10F028495T1	I7APK7	26923	156	69	1	1624	2091	23	133	4.60e-06	48.9	Carbamoyl-phosphate synthase large subunit	OS=Phaseolus vulgaris OX=3885 PE=4 SV=1
PHASIBEAM10F028504T1	I7APK7	28485	165	73	1	217	711	14	133	5.55e-10	58.2	Carbamoyl-phosphate synthase large subunit	OS=Phaseolus vulgaris OX=3885 PE=4 SV=1
PHASIBEAM10F028507T1	I7APK7	31013	158	70	4	916	1386	14	133	8.02e-11	62.0	Carbamoyl-phosphate synthase large subunit	OS=Phaseolus vulgaris OX=3885 PE=4 SV=1
PHASIBEAM10F028535T1	I7APK7	42308	52	30	0	366	211	82	133	2.16e-09	53.9	Carbamoyl-phosphate synthase large subunit	OS=Phaseolus vulgaris OX=3885 PE=4 SV=1
PHASIBEAM10F028540T1	I7APK7	44444	72	39	1	487	699	62	133	2.46e-09	56.2	Carbamoyl-phosphate synthase large subunit	OS=Phaseolus vulgaris OX=3885 PE=4 SV=1
PHASIBEAM10F028561T1	I7APK7	42000	50	29	0	121	270	84	133	5.78e-07	46.6	Carbamoyl-phosphate synthase large subunit	OS=Phaseolus vulgaris OX=3885 PE=4 SV=1
PHASIBEAM10F028579T1	I7APK7	32278	158	62	3	904	1377	21	133	1.04e-10	61.6	Carbamoyl-phosphate synthase large subunit	OS=Phaseolus vulgaris OX=3885 PE=4 SV=1
PHASIBEAM10F028590T1	I7APK7	46575	73	37	2	278	493	1	72	3.23e-08	53.1	Carbamoyl-phosphate synthase large subunit	OS=Phaseolus vulgaris OX=3885 PE=4 SV=1
PHASIBEAM10F028604T1	I7APK7	28916	166	73	1	1225	1722	13	133	1.31e-11	64.7	Carbamoyl-phosphate synthase large subunit	OS=Phaseolus vulgaris OX=3885 PE=4 SV=1
PHASIBEAM10F028608T1	I7APK7	30814	172	67	3	949	1464	14	133	1.48e-10	61.2	Carbamoyl-phosphate synthase large subunit	OS=Phaseolus vulgaris OX=3885 PE=4 SV=1
PHASIBEAM10F028625T1	I7APK7	29091	165	72	2	904	1398	14	133	2.08e-09	58.2	Carbamoyl-phosphate synthase large subunit	OS=Phaseolus vulgaris OX=3885 PE=4 SV=1
PHASIBEAM10F028652T1	I7APK7	30909	165	69	2	1045	1539	14	133	1.19e-11	64.7	Carbamoyl-phosphate synthase large subunit	OS=Phaseolus vulgaris OX=3885 PE=4 SV=1
PHASIBEAM10F028660T1	I7APK7	29189	185	79	2	814	1368	1	133	7.28e-10	59.3	Carbamoyl-phosphate synthase large subunit	OS=Phaseolus vulgaris OX=3885 PE=4 SV=1
PHASIBEAM10F028676T1	I7APK7	32278	158	69	3	1540	2013	14	133	2.88e-13	69.7	Carbamoyl-phosphate synthase large subunit	OS=Phaseolus vulgaris OX=3885 PE=4 SV=1
PHASIBEAM10F028686T1	I7APK7	31646	158	70	2	919	1392	14	133	9.59e-11	62.0	Carbamoyl-phosphate synthase large subunit	OS=Phaseolus vulgaris OX=3885 PE=4 SV=1
PHASIBEAM10F028707T1	I7APK7	31298	131	79	3	1540	1932	14	133	3.90e-07	52.0	Carbamoyl-phosphate synthase large subunit	OS=Phaseolus vulgaris OX=3885 PE=4 SV=1
PHASIBEAM10F028750T1	I7APK7	38333	60	37	0	13	192	74	133	8.14e-08	47.8	Carbamoyl-phosphate synthase large subunit	OS=Phaseolus vulgaris OX=3885 PE=4 SV=1
PHASIBEAM10F028775T1	I7APK7	47500	40	21	0	202	321	94	133	3.44e-06	45.1	Carbamoyl-phosphate synthase large subunit	OS=Phaseolus vulgaris OX=3885 PE=4 SV=1
PHASIBEAM10F028777T1	I7APK7	24823	141	75	1	259	681	24	133	4.17e-06	47.4	Carbamoyl-phosphate synthase large subunit	OS=Phaseolus vulgaris OX=3885 PE=4 SV=1
PHASIBEAM10F028784T1	I7APK7	61333	75	29	0	1	225	34	108	3.72e-23	89.0	Carbamoyl-phosphate synthase large subunit	OS=Phaseolus vulgaris OX=3885 PE=4 SV=1
PHASIBEAM10F028786T1	I7APK7	29801	151	75	1	1576	2028	14	133	4.11e-12	66.2	Carbamoyl-phosphate synthase large subunit	OS=Phaseolus vulgaris OX=3885 PE=4 SV=1
PHASIBEAM10F028811T1	I7APK7	33333	138	87	1	40	453	1	133	3.71e-07	48.9	Carbamoyl-phosphate synthase large subunit	OS=Phaseolus vulgaris OX=3885 PE=4 SV=1
PHASIBEAM10F028815T1	I7APK7	31410	156	67	3	337	801	17	133	1.68e-09	57.4	Carbamoyl-phosphate synthase large subunit	OS=Phaseolus vulgaris OX=3885 PE=4 SV=1
PHASIBEAM10F028818T1	I7APK7	43333	90	49	2	43	309	1	89	1.57e-09	54.7	Carbamoyl-phosphate synthase large subunit	OS=Phaseolus vulgaris OX=3885 PE=4 SV=1
PHASIBEAM10F028822T1	I7APK7	30625	160	82	3	37	513	1	132	1.47e-10	58.5	Carbamoyl-phosphate synthase large subunit	OS=Phaseolus vulgaris OX=3885 PE=4 SV=1
PHASIBEAM10F028833T1	I7APK7	65152	66	23	0	430	627	71	136	9.27e-23	91.3	Carbamoyl-phosphate synthase large subunit	OS=Phaseolus vulgaris OX=3885 PE=4 SV=1
PHASIBEAM10F028865T1	I7APK7	32479	117	56	2	286	618	34	133	2.00e-09	56.2	Carbamoyl-phosphate synthase large subunit	OS=Phaseolus vulgaris OX=3885 PE=4 SV=1
PHASIBEAM10F028877T1	I7APK7	28488	172	71	1	1678	2193	14	133	2.52e-10	61.2	Carbamoyl-phosphate synthase large subunit	OS=Phaseolus vulgaris OX=3885 PE=4 SV=1
PHASIBEAM10F028880T1	I7APK7	33544	158	80	2	946	1419	1	133	3.92e-11	63.2	Carbamoyl-phosphate synthase large subunit	OS=Phaseolus vulgaris OX=3885 PE=4 SV=1
PHASIBEAM10F028882T1	I7APK7	41667	72	41	1	397	609	62	133	3.22e-09	55.5	Carbamoyl-phosphate synthase large subunit	OS=Phaseolus vulgaris OX=3885 PE=4 SV=1
PHASIBEAM10F028887T1	I7APK7	28649	185	80	1	622	1176	1	133	1.87e-11	63.5	Carbamoyl-phosphate synthase large subunit	OS=Phaseolus vulgaris OX=3885 PE=4 SV=1
PHASIBEAM10F028892T1	I7APK7	53704	54	21	1	6	167	24	73	2.46e-08	49.7	Carbamoyl-phosphate synthase large subunit	OS=Phaseolus vulgaris OX=3885 PE=4 SV=1
PHASIBEAM10F028894T1	I7APK7	27027	185	83	1	40	594	1	133	1.46e-10	58.9	Carbamoyl-phosphate synthase large subunit	OS=Phaseolus vulgaris OX=3885 PE=4 SV=1
PHASIBEAM10F028899T1	I7APK7	55000	80	36	0	240	1	56	135	7.20e-23	87.4	Carbamoyl-phosphate synthase large subunit	OS=Phaseolus vulgaris OX=3885 PE=4 SV=1
PHASIBEAM10F028905T1	I7APK7	37778	90	49	1	877	1125	1	90	5.93e-06	48.1	Carbamoyl-phosphate synthase large subunit	OS=Phaseolus vulgaris OX=3885 PE=4 SV=1
PHASIBEAM10F028922T1	I7APK7	30270	185	77	3	1753	2307	1	133	8.34e-10	60.1	Carbamoyl-phosphate synthase large subunit	OS=Phaseolus vulgaris OX=3885 PE=4 SV=1
PHASIBEAM10F028929T1	I7APK7	33140	172	75	4	1630	2142	1	133	3.33e-15	75.1	Carbamoyl-phosphate synthase large subunit	OS=Phaseolus vulgaris OX=3885 PE=4 SV=1
PHASIBEAM10F028941T1	I7APK7	43243	74	42	0	988	1209	1	74	3.55e-06	48.5	Carbamoyl-phosphate synthase large subunit	OS=Phaseolus vulgaris OX=3885 PE=4 SV=1
PHASIBEAM10F028942T1	I7APK7	45238	42	23	0	226	101	94	135	1.47e-06	45.1	Carbamoyl-phosphate synthase large subunit	OS=Phaseolus vulgaris OX=3885 PE=4 SV=1
PHASIBEAM10F028954T1	I7APK7	44444	72	39	1	583	795	62	133	3.84e-10	58.9	Carbamoyl-phosphate synthase large subunit	OS=Phaseolus vulgaris OX=3885 PE=4 SV=1
PHASIBEAM10F028958T1	I7APK7	42308	52	30	0	223	378	82	133	2.84e-09	53.9	Carbamoyl-phosphate synthase large subunit	OS=Phaseolus vulgaris OX=3885 PE=4 SV=1
PHASIBEAM10F028967T1	I7APK7	28108	185	81	1	1747	2301	1	133	1.16e-11	65.1	Carbamoyl-phosphate synthase large subunit	OS=Phaseolus vulgaris OX=3885 PE=4 SV=1
PHASIBEAM10F028973T1	I7APK7	37778	90	49	1	1	249	1	90	4.46e-06	47.0	Carbamoyl-phosphate synthase large subunit	OS=Phaseolus vulgaris OX=3885 PE=4 SV=1
PHASIBEAM10F028979T1	I7APK7	52941	51	24	0	754	906	1	51	4.53e-09	56.2	Carbamoyl-phosphate synthase large subunit	OS=Phaseolus vulgaris OX=3885 PE=4 SV=1
PHASIBEAM10F029003T1	I7APK7	38889	90	48	1	1192	1440	1	90	1.09e-06	50.4	Carbamoyl-phosphate synthase large subunit	OS=Phaseolus vulgaris OX=3885 PE=4 SV=1
PHASIBEAM10F029009T1	I7APK7	28485	165	73	1	916	1410	14	133	2.69e-10	60.5	Carbamoyl-phosphate synthase large subunit	OS=Phaseolus vulgaris OX=3885 PE=4 SV=1
PHASIBEAM10F029018T1	I7APK7	32653	98	62	1	1045	1326	36	133	6.18e-07	50.8	Carbamoyl-phosphate synthase large subunit	OS=Phaseolus vulgaris OX=3885 PE=4 SV=1
PHASIBEAM10F029043T1	I7APK7	45098	51	23	1	112	249	82	132	2.29e-06	44.7	Carbamoyl-phosphate synthase large subunit	OS=Phaseolus vulgaris OX=3885 PE=4 SV=1
PHASIBEAM10F029070T1	I7APK7	27879	165	74	1	820	1314	14	133	1.96e-08	55.1	Carbamoyl-phosphate synthase large subunit	OS=Phaseolus vulgaris OX=3885 PE=4 SV=1
PHASIBEAM10F029097T1	I7APK7	25185	135	70	1	139	543	30	133	5.83e-06	46.2	Carbamoyl-phosphate synthase large subunit	OS=Phaseolus vulgaris OX=3885 PE=4 SV=1
PHASIBEAM10F029143T1	I7APK7	43411	129	72	1	652	1035	1	129	1.86e-29	112	Carbamoyl-phosphate synthase large subunit	OS=Phaseolus vulgaris OX=3885 PE=4 SV=1
PHASIBEAM10F029177T1	I7APK7	43056	72	40	1	643	855	62	133	9.34e-10	58.2	Carbamoyl-phosphate synthase large subunit	OS=Phaseolus vulgaris OX=3885 PE=4 SV=1
PHASIBEAM10F029190T1	I7APK7	48980	49	25	0	34	180	75	123	1.22e-11	59.7	Carbamoyl-phosphate synthase large subunit	OS=Phaseolus vulgaris OX=3885 PE=4 SV=1
PHASIBEAM10F029198T1	I7APK7	43056	72	40	1	280	492	62	133	5.72e-10	56.6	Carbamoyl-phosphate synthase large subunit	OS=Phaseolus vulgaris OX=3885 PE=4 SV=1
PHASIBEAM10F029202T1	I7APK7	27027	185	83	1	178	732	1	133	5.31e-10	58.2	Carbamoyl-phosphate synthase large subunit	OS=Phaseolus vulgaris OX=3885 PE=4 SV=1
PHASIBEAM10F029233T1	I7APK7	30968	155	72	1	343	807	14	133	9.27e-16	74.3	Carbamoyl-phosphate synthase large subunit	OS=Phaseolus vulgaris OX=3885 PE=4 SV=1
PHASIBEAM10F029274T1	I7APK7	41667	72	41	1	514	726	62	133	1.61e-07	51.6	Carbamoyl-phosphate synthase large subunit	OS=Phaseolus vulgaris OX=3885 PE=4 SV=1
PHASIBEAM10F029298T1	I7APK7	32911	158	68	3	217	690	14	133	4.95e-12	63.5	Carbamoyl-phosphate synthase large subunit	OS=Phaseolus vulgaris OX=3885 PE=4 SV=1
PHASIBEAM10F029301T1	I7APK7	33333	141	70	2	388	810	17	133	1.83e-13	68.2	Carbamoyl-phosphate synthase large subunit	OS=Phaseolus vulgaris OX=3885 PE=4 SV=1
PHASIBEAM10F029322T1	I7APK7	29070	172	70	2	76	591	14	133	2.62e-10	58.2	Carbamoyl-phosphate synthase large subunit	OS=Phaseolus vulgaris OX=3885 PE=4 SV=1
PHASIBEAM10F029346T1	I7APK7	41463	41	24	0	58	180	94	134	1.19e-06	44.3	Carbamoyl-phosphate synthase large subunit	OS=Phaseolus vulgaris OX=3885 PE=4 SV=1
PHASIBEAM10F029348T1	I7APK7	33673	98	61	1	1183	1464	36	133	5.00e-06	48.5	Carbamoyl-phosphate synthase large subunit	OS=Phaseolus vulgaris OX=3885 PE=4 SV=1
PHASIBEAM10F029370T1	I7APK7	30769	78	48	1	517	732	56	133	8.90e-07	49.3	Carbamoyl-phosphate synthase large subunit	OS=Phaseolus vulgaris OX=3885 PE=4 SV=1
PHASIBEAM10F029390T1	I7APK7	28108	185	81	1	907	1461	1	133	4.70e-09	57.0	Carbamoyl-phosphate synthase large subunit	OS=Phaseolus vulgaris OX=3885 PE=4 SV=1
PHASIBEAM10F029560T1	I7APK7	43056	72	40	1	988	1200	62	133	3.30e-08	54.3	Carbamoyl-phosphate synthase large subunit	OS=Phaseolus vulgaris OX=3885 PE=4 SV=1
PHASIBEAM10F029565T1	I7APK7	44231	52	29	0	187	342	82	133	8.46e-10	54.7	Carbamoyl-phosphate synthase large subunit	OS=Phaseolus vulgaris OX=3885 PE=4 SV=1
PHASIBEAM10F029574T1	I7APK7	31788	151	85	2	448	900	1	133	1.42e-12	66.2	Carbamoyl-phosphate synthase large subunit	OS=Phaseolus vulgaris OX=3885 PE=4 SV=1
PHASIBEAM10F029629T1	I7APK7	28488	172	66	2	76	576	14	133	1.89e-09	55.8	Carbamoyl-phosphate synthase large subunit	OS=Phaseolus vulgaris OX=3885 PE=4 SV=1
PHASIBEAM10F029655T1	I7APK7	32258	124	46	2	16	387	48	133	9.88e-09	52.4	Carbamoyl-phosphate synthase large subunit	OS=Phaseolus vulgaris OX=3885 PE=4 SV=1
PHASIBEAM10F029768T1	I7APK7	30556	180	69	3	1189	1707	3	133	3.26e-10	60.8	Carbamoyl-phosphate synthase large subunit	OS=Phaseolus vulgaris OX=3885 PE=4 SV=1
PHASIBEAM10F029769T1	I7APK7	37576	165	70	6	1333	1824	1	133	5.66e-16	77.4	Carbamoyl-phosphate synthase large subunit	OS=Phaseolus vulgaris OX=3885 PE=4 SV=1
PHASIBEAM10F029780T1	I7APK7	41667	72	41	1	22	234	62	133	3.66e-09	52.0	Carbamoyl-phosphate synthase large subunit	OS=Phaseolus vulgaris OX=3885 PE=4 SV=1
PHASIBEAM10F029813T1	I7APK7	27027	185	83	2	178	732	1	133	9.87e-08	52.0	Carbamoyl-phosphate synthase large subunit	OS=Phaseolus vulgaris OX=3885 PE=4 SV=1
PHASIBEAM10F029844T1	I7APK7	30769	78	48	1	97	312	56	133	3.14e-07	47.8	Carbamoyl-phosphate synthase large subunit	OS=Phaseolus vulgaris OX=3885 PE=4 SV=1
PHASIBEAM10F029849T1	I7APK7	43056	72	40	1	697	909	62	133	6.13e-10	58.9	Carbamoyl-phosphate synthase large subunit	OS=Phaseolus vulgaris OX=3885 PE=4 SV=1
PHASIBEAM10F029859T1	I7APK7	28387	155	66	1	885	1349	24	133	1.26e-07	52.8	Carbamoyl-phosphate synthase large subunit	OS=Phaseolus vulgaris OX=3885 PE=4 SV=1
PHASIBEAM10F029862T1	I7APK7	33784	74	38	1	115	303	57	130	2.75e-06	47.4	Carbamoyl-phosphate synthase large subunit	OS=Phaseolus vulgaris OX=3885 PE=4 SV=1
PHASIBEAM10F029891T1	I7APK7	33721	172	74	3	403	915	1	133	2.05e-15	73.9	Carbamoyl-phosphate synthase large subunit	OS=Phaseolus vulgaris OX=3885 PE=4 SV=1
PHASIBEAM10F029900T1	I7APK7	33571	140	73	1	466	885	14	133	1.32e-14	71.6	Carbamoyl-phosphate synthase large subunit	OS=Phaseolus vulgaris OX=3885 PE=4 SV=1
PHASIBEAM10F029905T1	I7APK7	43056	72	40	1	520	732	62	133	1.93e-09	56.6	Carbamoyl-phosphate synthase large subunit	OS=Phaseolus vulgaris OX=3885 PE=4 SV=1
PHASIBEAM10F029952T1	I7APK7	25405	185	86	1	1051	1605	1	133	3.51e-07	52.0	Carbamoyl-phosphate synthase large subunit	OS=Phaseolus vulgaris OX=3885 PE=4 SV=1
PHASIBEAM10F029983T1	I7APK7	30935	139	77	1	79	495	14	133	5.99e-11	59.3	Carbamoyl-phosphate synthase large subunit	OS=Phaseolus vulgaris OX=3885 PE=4 SV=1
PHASIBEAM10F029988T1	I7APK7	45528	123	67	0	802	1170	10	132	7.53e-25	100	Carbamoyl-phosphate synthase large subunit	OS=Phaseolus vulgaris OX=3885 PE=4 SV=1
PHASIBEAM10F030004T1	I7APK7	30811	185	76	2	1012	1566	1	133	9.11e-12	65.1	Carbamoyl-phosphate synthase large subunit	OS=Phaseolus vulgaris OX=3885 PE=4 SV=1
PHASIBEAM10F030010T1	I7APK7	34615	78	45	1	682	897	56	133	3.48e-08	53.9	Carbamoyl-phosphate synthase large subunit	OS=Phaseolus vulgaris OX=3885 PE=4 SV=1
PHASIBEAM10F030025T1	I7APK7	38333	60	37	0	850	1029	74	133	7.81e-06	47.4	Carbamoyl-phosphate synthase large subunit	OS=Phaseolus vulgaris OX=3885 PE=4 SV=1
PHASIBEAM10F030077T1	I7APK7	43056	72	40	1	79	291	62	133	3.08e-10	55.5	Carbamoyl-phosphate synthase large subunit	OS=Phaseolus vulgaris OX=3885 PE=4 SV=1
PHASIBEAM10F030090T1	I7APK7	58000	50	21	0	181	330	82	131	3.01e-12	62.4	Carbamoyl-phosphate synthase large subunit	OS=Phaseolus vulgaris OX=3885 PE=4 SV=1
PHASIBEAM10F030122T1	I7APK7	40594	101	54	1	1	303	38	132	6.08e-16	70.1	Carbamoyl-phosphate synthase large subunit	OS=Phaseolus vulgaris OX=3885 PE=4 SV=1
PHASIBEAM10F030129T1	I7APK7	36667	60	38	0	121	300	74	133	4.36e-07	47.4	Carbamoyl-phosphate synthase large subunit	OS=Phaseolus vulgaris OX=3885 PE=4 SV=1
PHASIBEAM10F030137T1	I7APK7	40580	69	40	1	307	510	62	130	1.93e-06	48.9	Carbamoyl-phosphate synthase large subunit	OS=Phaseolus vulgaris OX=3885 PE=4 SV=1
PHASIBEAM10F030140T1	I7APK7	26966	178	85	1	40	573	1	133	9.16e-10	56.6	Carbamoyl-phosphate synthase large subunit	OS=Phaseolus vulgaris OX=3885 PE=4 SV=1
PHASIBEAM10F030147T1	I7APK7	34694	147	56	5	673	1110	26	133	4.24e-11	62.4	Carbamoyl-phosphate synthase large subunit	OS=Phaseolus vulgaris OX=3885 PE=4 SV=1
PHASIBEAM10F030173T1	I7APK7	30814	172	67	3	790	1305	14	133	7.65e-10	59.3	Carbamoyl-phosphate synthase large subunit	OS=Phaseolus vulgaris OX=3885 PE=4 SV=1
PHASIBEAM10F030205T1	I7APK7	28652	178	82	1	1003	1536	1	133	1.36e-11	64.3	Carbamoyl-phosphate synthase large subunit	OS=Phaseolus vulgaris OX=3885 PE=4 SV=1
PHASIBEAM10F030210T1	I7APK7	28090	178	83	1	913	1446	1	133	1.15e-10	61.6	Carbamoyl-phosphate synthase large subunit	OS=Phaseolus vulgaris OX=3885 PE=4 SV=1
PHASIBEAM10F030229T1	I7APK7	34810	158	65	3	115	588	14	133	4.82e-14	68.2	Carbamoyl-phosphate synthase large subunit	OS=Phaseolus vulgaris OX=3885 PE=4 SV=1
PHASIBEAM10F030249T1	I7APK7	48864	88	45	0	303	566	50	137	2.38e-21	87.0	Carbamoyl-phosphate synthase large subunit	OS=Phaseolus vulgaris OX=3885 PE=4 SV=1
PHASIBEAM10F030280T1	I7APK7	28261	138	47	1	4	417	48	133	2.12e-07	49.3	Carbamoyl-phosphate synthase large subunit	OS=Phaseolus vulgaris OX=3885 PE=4 SV=1
PHASIBEAM10F030287T1	I7APK7	30233	172	68	3	799	1314	14	133	6.06e-10	59.7	Carbamoyl-phosphate synthase large subunit	OS=Phaseolus vulgaris OX=3885 PE=4 SV=1
PHASIBEAM10F030315T1	I7APK7	28485	165	73	1	865	1359	14	133	3.17e-09	57.4	Carbamoyl-phosphate synthase large subunit	OS=Phaseolus vulgaris OX=3885 PE=4 SV=1
PHASIBEAM10F030379T1	I7APK7	41667	60	35	0	1312	1491	77	136	3.42e-07	51.6	Carbamoyl-phosphate synthase large subunit	OS=Phaseolus vulgaris OX=3885 PE=4 SV=1
PHASIBEAM10F030416T1	I7APK7	27419	124	59	1	694	1065	41	133	9.05e-06	47.4	Carbamoyl-phosphate synthase large subunit	OS=Phaseolus vulgaris OX=3885 PE=4 SV=1
PHASIBEAM10F030425T1	I7APK7	22917	144	73	1	61	492	28	133	1.12e-07	50.4	Carbamoyl-phosphate synthase large subunit	OS=Phaseolus vulgaris OX=3885 PE=4 SV=1
PHASIBEAM10F030428T1	I7APK7	40000	75	45	0	567	791	2	76	2.11e-06	48.5	Carbamoyl-phosphate synthase large subunit	OS=Phaseolus vulgaris OX=3885 PE=4 SV=1
PHASIBEAM10F030441T1	I7APK7	42254	71	40	1	169	378	63	133	5.12e-11	58.5	Carbamoyl-phosphate synthase large subunit	OS=Phaseolus vulgaris OX=3885 PE=4 SV=1
PHASIBEAM10F030452T1	I7APK7	41667	72	41	1	679	891	62	133	1.93e-09	57.4	Carbamoyl-phosphate synthase large subunit	OS=Phaseolus vulgaris OX=3885 PE=4 SV=1
PHASIBEAM10F030491T1	I7APK7	30270	185	74	4	178	723	1	133	1.26e-08	54.3	Carbamoyl-phosphate synthase large subunit	OS=Phaseolus vulgaris OX=3885 PE=4 SV=1
PHASIBEAM10F030526T1	I7APK7	41667	72	41	1	520	732	62	133	9.83e-09	54.7	Carbamoyl-phosphate synthase large subunit	OS=Phaseolus vulgaris OX=3885 PE=4 SV=1
PHASIBEAM10F030534T1	I7APK7	38889	90	48	1	655	903	1	90	1.70e-07	52.4	Carbamoyl-phosphate synthase large subunit	OS=Phaseolus vulgaris OX=3885 PE=4 SV=1
PHASIBEAM10F030552T1	I7APK7	41667	72	41	1	682	894	62	133	1.49e-07	52.0	Carbamoyl-phosphate synthase large subunit	OS=Phaseolus vulgaris OX=3885 PE=4 SV=1
PHASIBEAM10F030560T1	I7APK7	35065	77	39	1	481	678	57	133	6.97e-09	55.1	Carbamoyl-phosphate synthase large subunit	OS=Phaseolus vulgaris OX=3885 PE=4 SV=1
PHASIBEAM10F030566T1	I7APK7	28108	185	81	1	751	1305	1	133	7.15e-12	65.1	Carbamoyl-phosphate synthase large subunit	OS=Phaseolus vulgaris OX=3885 PE=4 SV=1
PHASIBEAM10F030569T1	I7APK7	32941	170	76	4	178	684	1	133	1.07e-14	70.9	Carbamoyl-phosphate synthase large subunit	OS=Phaseolus vulgaris OX=3885 PE=4 SV=1
PHASIBEAM10F030572T1	I7APK7	37879	66	41	0	640	837	68	133	3.24e-06	48.1	Carbamoyl-phosphate synthase large subunit	OS=Phaseolus vulgaris OX=3885 PE=4 SV=1
PHASIBEAM10F030590T1	I7APK7	36111	72	45	1	682	894	62	133	1.87e-06	48.9	Carbamoyl-phosphate synthase large subunit	OS=Phaseolus vulgaris OX=3885 PE=4 SV=1
PHASIBEAM10F030611T1	I7APK7	30573	157	85	2	580	1050	1	133	1.61e-11	63.5	Carbamoyl-phosphate synthase large subunit	OS=Phaseolus vulgaris OX=3885 PE=4 SV=1
PHASIBEAM10F030625T1	I7APK7	28090	178	83	1	913	1446	1	133	3.43e-11	63.2	Carbamoyl-phosphate synthase large subunit	OS=Phaseolus vulgaris OX=3885 PE=4 SV=1
PHASIBEAM10F030638T1	I7APK7	28000	150	89	2	784	1227	1	133	1.77e-06	49.3	Carbamoyl-phosphate synthase large subunit	OS=Phaseolus vulgaris OX=3885 PE=4 SV=1
PHASIBEAM10F030674T1	I7APK7	35065	77	39	1	502	699	57	133	6.65e-09	55.1	Carbamoyl-phosphate synthase large subunit	OS=Phaseolus vulgaris OX=3885 PE=4 SV=1
PHASIBEAM10F030683T1	I7APK7	26486	185	84	2	913	1467	1	133	2.81e-06	49.3	Carbamoyl-phosphate synthase large subunit	OS=Phaseolus vulgaris OX=3885 PE=4 SV=1
PHASIBEAM10F030732T1	I7APK7	43056	72	40	1	511	723	62	133	9.89e-10	57.4	Carbamoyl-phosphate synthase large subunit	OS=Phaseolus vulgaris OX=3885 PE=4 SV=1
PHASIBEAM10F030736T1	I7APK7	44444	72	39	1	643	855	62	133	3.31e-10	59.3	Carbamoyl-phosphate synthase large subunit	OS=Phaseolus vulgaris OX=3885 PE=4 SV=1
PHASIBEAM10F030738T1	I7APK7	26966	178	85	1	865	1398	1	133	1.94e-09	58.2	Carbamoyl-phosphate synthase large subunit	OS=Phaseolus vulgaris OX=3885 PE=4 SV=1
PHASIBEAM10F030753T1	I7APK7	45865	133	44	1	43	441	1	105	9.30e-24	92.0	Carbamoyl-phosphate synthase large subunit	OS=Phaseolus vulgaris OX=3885 PE=4 SV=1
PHASIBEAM10F030773T1	I7APK7	31646	158	70	2	79	552	14	133	3.40e-12	63.2	Carbamoyl-phosphate synthase large subunit	OS=Phaseolus vulgaris OX=3885 PE=4 SV=1
PHASIBEAM10F030790T1	I7APK7	38889	90	48	1	889	1137	1	90	1.41e-07	52.4	Carbamoyl-phosphate synthase large subunit	OS=Phaseolus vulgaris OX=3885 PE=4 SV=1
PHASIBEAM10F030817T1	I7APK7	29534	193	75	4	1120	1695	1	133	1.52e-09	58.9	Carbamoyl-phosphate synthase large subunit	OS=Phaseolus vulgaris OX=3885 PE=4 SV=1
PHASIBEAM10F030839T1	I7APK7	42308	78	39	2	565	780	56	133	1.20e-11	63.2	Carbamoyl-phosphate synthase large subunit	OS=Phaseolus vulgaris OX=3885 PE=4 SV=1
PHASIBEAM10F030921T1	I7APK7	28655	171	74	2	876	1379	8	133	2.07e-08	55.1	Carbamoyl-phosphate synthase large subunit	OS=Phaseolus vulgaris OX=3885 PE=4 SV=1
PHASIBEAM10F030930T1	I7APK7	41667	72	41	1	697	909	62	133	7.25e-09	55.8	Carbamoyl-phosphate synthase large subunit	OS=Phaseolus vulgaris OX=3885 PE=4 SV=1
PHASIBEAM10F030960T1	I7APK7	27778	90	52	2	445	681	46	133	4.01e-06	47.4	Carbamoyl-phosphate synthase large subunit	OS=Phaseolus vulgaris OX=3885 PE=4 SV=1
PHASIBEAM10F030981T1	I7APK7	37879	66	41	0	274	471	68	133	5.93e-07	48.5	Carbamoyl-phosphate synthase large subunit	OS=Phaseolus vulgaris OX=3885 PE=4 SV=1
PHASIBEAM10F031030T1	I7APK7	32121	165	67	3	40	534	14	133	2.55e-12	63.2	Carbamoyl-phosphate synthase large subunit	OS=Phaseolus vulgaris OX=3885 PE=4 SV=1
PHASIBEAM10F031036T1	I7APK7	31351	185	75	3	634	1188	1	133	1.83e-11	63.5	Carbamoyl-phosphate synthase large subunit	OS=Phaseolus vulgaris OX=3885 PE=4 SV=1
PHASIBEAM10F031052T1	I7APK7	27168	173	71	3	676	1185	13	133	3.20e-06	48.5	Carbamoyl-phosphate synthase large subunit	OS=Phaseolus vulgaris OX=3885 PE=4 SV=1
PHASIBEAM10F002343T1	I7APL1	78161	87	19	0	232	492	15	101	2.46e-30	110	Gamma prolamin	OS=Phaseolus vulgaris OX=3885 PE=4 SV=1
PHASIBEAM10F000375T1	I7AYC8	37838	111	56	1	1	333	719	816	3.79e-24	97.8	Putative receptor-like protein kinase	OS=Phaseolus vulgaris OX=3885 PE=4 SV=1
PHASIBEAM10F000398T1	I7AYC8	40152	132	79	0	1	396	1059	1190	7.33e-25	100	Putative receptor-like protein kinase	OS=Phaseolus vulgaris OX=3885 PE=4 SV=1
PHASIBEAM10F000403T1	I7AYC8	45161	62	34	0	186	1	1128	1189	3.05e-07	47.0	Putative receptor-like protein kinase	OS=Phaseolus vulgaris OX=3885 PE=4 SV=1
PHASIBEAM10F000410T1	I7AYC8	39437	71	32	2	1	213	770	829	6.36e-10	56.2	Putative receptor-like protein kinase	OS=Phaseolus vulgaris OX=3885 PE=4 SV=1
PHASIBEAM10F000458T1	I7AYC8	43697	119	67	0	1	357	1076	1194	1.40e-25	103	Putative receptor-like protein kinase	OS=Phaseolus vulgaris OX=3885 PE=4 SV=1
PHASIBEAM10F000588T1	I7AYC8	89091	55	6	0	19	183	228	282	9.77e-10	54.7	Putative receptor-like protein kinase	OS=Phaseolus vulgaris OX=3885 PE=4 SV=1
PHASIBEAM10F000850T1	I7AYC8	72464	69	6	1	2	208	735	790	1.31e-13	68.6	Putative receptor-like protein kinase	OS=Phaseolus vulgaris OX=3885 PE=4 SV=1
PHASIBEAM10F000938T1	I7AYC8	41732	127	74	0	786	406	1072	1198	7.76e-18	91.3	Putative receptor-like protein kinase	OS=Phaseolus vulgaris OX=3885 PE=4 SV=1
PHASIBEAM10F000945T1	I7AYC8	52066	121	41	4	226	543	816	934	1.50e-29	116	Putative receptor-like protein kinase	OS=Phaseolus vulgaris OX=3885 PE=4 SV=1
PHASIBEAM10F000983T1	I7AYC8	79048	105	21	1	1	315	853	956	2.87e-49	169	Putative receptor-like protein kinase	OS=Phaseolus vulgaris OX=3885 PE=4 SV=1
PHASIBEAM10F000989T1	I7AYC8	44715	123	63	1	918	565	1070	1192	1.15e-18	93.2	Putative receptor-like protein kinase	OS=Phaseolus vulgaris OX=3885 PE=4 SV=1
PHASIBEAM10F001022T1	I7AYC8	35542	166	89	1	594	151	1029	1194	1.50e-19	92.4	Putative receptor-like protein kinase	OS=Phaseolus vulgaris OX=3885 PE=4 SV=1
PHASIBEAM10F001023T1	I7AYC8	62295	122	40	3	16	372	816	934	1.37e-42	151	Putative receptor-like protein kinase	OS=Phaseolus vulgaris OX=3885 PE=4 SV=1
PHASIBEAM10F001787T1	I7AYC8	35878	131	78	2	786	412	1063	1193	3.85e-12	72.4	Putative receptor-like protein kinase	OS=Phaseolus vulgaris OX=3885 PE=4 SV=1
PHASIBEAM10F002249T1	I7AYC8	37168	113	71	0	678	340	1066	1178	1.87e-11	70.5	Putative receptor-like protein kinase	OS=Phaseolus vulgaris OX=3885 PE=4 SV=1
PHASIBEAM10F002487T1	I7AYC8	33871	124	82	0	768	397	1070	1193	1.61e-15	79.7	Putative receptor-like protein kinase	OS=Phaseolus vulgaris OX=3885 PE=4 SV=1
PHASIBEAM10F002647T1	I7AYC8	30712	267	137	6	1	759	703	935	1.24e-31	125	Putative receptor-like protein kinase	OS=Phaseolus vulgaris OX=3885 PE=4 SV=1
PHASIBEAM10F002648T1	I7AYC8	51220	82	31	3	355	594	816	890	4.11e-11	64.3	Putative receptor-like protein kinase	OS=Phaseolus vulgaris OX=3885 PE=4 SV=1
PHASIBEAM10F003104T1	I7AYC8	51639	122	46	4	268	594	813	934	6.59e-28	112	Putative receptor-like protein kinase	OS=Phaseolus vulgaris OX=3885 PE=4 SV=1
PHASIBEAM10F003147T1	I7AYC8	68421	133	42	0	322	720	575	707	2.11e-54	195	Putative receptor-like protein kinase	OS=Phaseolus vulgaris OX=3885 PE=4 SV=1
PHASIBEAM10F003720T1	I7AYC8	53030	132	62	0	1	396	575	706	6.54e-32	125	Putative receptor-like protein kinase	OS=Phaseolus vulgaris OX=3885 PE=4 SV=1
PHASIBEAM10F003724T1	I7AYC8	55779	199	56	4	70	663	684	851	3.23e-63	214	Putative receptor-like protein kinase	OS=Phaseolus vulgaris OX=3885 PE=4 SV=1
PHASIBEAM10F003733T1	I7AYC8	71311	122	24	1	1	366	780	890	1.53e-45	160	Putative receptor-like protein kinase	OS=Phaseolus vulgaris OX=3885 PE=4 SV=1
PHASIBEAM10F004170T1	I7AYC8	36184	152	62	1	738	388	1043	1194	4.64e-17	83.2	Putative receptor-like protein kinase	OS=Phaseolus vulgaris OX=3885 PE=4 SV=1
PHASIBEAM10F004176T1	I7AYC8	52874	87	41	0	1	261	575	661	7.04e-25	102	Putative receptor-like protein kinase	OS=Phaseolus vulgaris OX=3885 PE=4 SV=1
PHASIBEAM10F004189T1	I7AYC8	39881	168	101	0	750	247	1029	1196	8.83e-27	115	Putative receptor-like protein kinase	OS=Phaseolus vulgaris OX=3885 PE=4 SV=1
PHASIBEAM10F004197T1	I7AYC8	55462	119	40	4	46	363	816	934	7.71e-33	123	Putative receptor-like protein kinase	OS=Phaseolus vulgaris OX=3885 PE=4 SV=1
PHASIBEAM10F004559T1	I7AYC8	33958	427	202	8	1	1239	575	935	5.93e-69	238	Putative receptor-like protein kinase	OS=Phaseolus vulgaris OX=3885 PE=4 SV=1
PHASIBEAM10F004606T1	I7AYC8	58612	389	96	5	1	1056	575	935	2.10e-133	412	Putative receptor-like protein kinase	OS=Phaseolus vulgaris OX=3885 PE=4 SV=1
PHASIBEAM10F004642T1	I7AYC8	48148	135	54	3	1	390	761	884	2.10e-26	105	Putative receptor-like protein kinase	OS=Phaseolus vulgaris OX=3885 PE=4 SV=1
PHASIBEAM10F004724T1	I7AYC8	60759	158	21	1	1	351	575	732	4.58e-54	187	Putative receptor-like protein kinase	OS=Phaseolus vulgaris OX=3885 PE=4 SV=1
PHASIBEAM10F004725T1	I7AYC8	76316	38	9	0	168	55	897	934	1.37e-14	68.9	Putative receptor-like protein kinase	OS=Phaseolus vulgaris OX=3885 PE=4 SV=1
PHASIBEAM10F004727T1	I7AYC8	53061	147	48	4	1	432	806	934	3.55e-34	128	Putative receptor-like protein kinase	OS=Phaseolus vulgaris OX=3885 PE=4 SV=1
PHASIBEAM10F004738T1	I7AYC8	49167	240	85	5	1	681	719	934	1.22e-62	213	Putative receptor-like protein kinase	OS=Phaseolus vulgaris OX=3885 PE=4 SV=1
PHASIBEAM10F004740T1	I7AYC8	52055	73	35	0	10	228	656	728	9.97e-22	94.0	Putative receptor-like protein kinase	OS=Phaseolus vulgaris OX=3885 PE=4 SV=1
PHASIBEAM10F004742T1	I7AYC8	52098	286	86	2	1	738	575	849	8.08e-89	287	Putative receptor-like protein kinase	OS=Phaseolus vulgaris OX=3885 PE=4 SV=1
PHASIBEAM10F004750T1	I7AYC8	39313	262	114	4	4	693	615	863	7.30e-48	174	Putative receptor-like protein kinase	OS=Phaseolus vulgaris OX=3885 PE=4 SV=1
PHASIBEAM10F004754T1	I7AYC8	33600	375	191	4	1	1011	575	929	4.81e-63	219	Putative receptor-like protein kinase	OS=Phaseolus vulgaris OX=3885 PE=4 SV=1
PHASIBEAM10F004757T1	I7AYC8	64634	246	46	3	1	738	780	984	7.85e-86	290	Putative receptor-like protein kinase	OS=Phaseolus vulgaris OX=3885 PE=4 SV=1
PHASIBEAM10F004760T1	I7AYC8	53000	100	47	0	10	309	610	709	3.54e-31	117	Putative receptor-like protein kinase	OS=Phaseolus vulgaris OX=3885 PE=4 SV=1
PHASIBEAM10F004782T1	I7AYC8	45794	107	58	0	1	321	575	681	1.98e-22	96.3	Putative receptor-like protein kinase	OS=Phaseolus vulgaris OX=3885 PE=4 SV=1
PHASIBEAM10F005321T1	I7AYC8	37000	100	47	2	154	441	833	920	1.98e-12	66.2	Putative receptor-like protein kinase	OS=Phaseolus vulgaris OX=3885 PE=4 SV=1
PHASIBEAM10F006167T1	I7AYC8	56417	374	92	7	1	951	575	934	3.05e-127	394	Putative receptor-like protein kinase	OS=Phaseolus vulgaris OX=3885 PE=4 SV=1
PHASIBEAM10F006495T1	I7AYC8	60169	118	42	3	1	345	819	934	1.13e-38	139	Putative receptor-like protein kinase	OS=Phaseolus vulgaris OX=3885 PE=4 SV=1
PHASIBEAM10F006713T1	I7AYC8	37838	74	35	2	7	228	767	829	1.22e-09	58.5	Putative receptor-like protein kinase	OS=Phaseolus vulgaris OX=3885 PE=4 SV=1
PHASIBEAM10F006970T1	I7AYC8	41250	160	94	0	984	505	1029	1188	5.80e-24	109	Putative receptor-like protein kinase	OS=Phaseolus vulgaris OX=3885 PE=4 SV=1
PHASIBEAM10F006988T1	I7AYC8	59794	97	35	2	16	300	816	910	7.52e-31	116	Putative receptor-like protein kinase	OS=Phaseolus vulgaris OX=3885 PE=4 SV=1
PHASIBEAM10F007184T1	I7AYC8	39394	66	40	0	365	168	1136	1201	6.10e-08	52.0	Putative receptor-like protein kinase	OS=Phaseolus vulgaris OX=3885 PE=4 SV=1
PHASIBEAM10F007596T1	I7AYC8	32368	380	180	7	1	966	575	935	1.37e-46	171	Putative receptor-like protein kinase	OS=Phaseolus vulgaris OX=3885 PE=4 SV=1
PHASIBEAM10F007602T1	I7AYC8	41121	107	49	4	7	321	767	861	5.00e-14	71.2	Putative receptor-like protein kinase	OS=Phaseolus vulgaris OX=3885 PE=4 SV=1
PHASIBEAM10F007621T1	I7AYC8	52586	116	42	4	1	309	819	934	7.09e-29	110	Putative receptor-like protein kinase	OS=Phaseolus vulgaris OX=3885 PE=4 SV=1
PHASIBEAM10F007652T1	I7AYC8	79032	62	13	0	1	186	653	714	4.28e-30	117	Putative receptor-like protein kinase	OS=Phaseolus vulgaris OX=3885 PE=4 SV=1
PHASIBEAM10F007653T1	I7AYC8	80100	201	29	1	109	711	746	935	3.13e-95	305	Putative receptor-like protein kinase	OS=Phaseolus vulgaris OX=3885 PE=4 SV=1
PHASIBEAM10F007654T1	I7AYC8	92405	158	12	0	1	474	575	732	1.79e-95	303	Putative receptor-like protein kinase	OS=Phaseolus vulgaris OX=3885 PE=4 SV=1
PHASIBEAM10F007695T1	I7AYC8	40580	138	38	4	58	405	793	908	1.71e-16	77.4	Putative receptor-like protein kinase	OS=Phaseolus vulgaris OX=3885 PE=4 SV=1
PHASIBEAM10F007762T1	I7AYC8	65278	144	50	0	1	432	585	728	4.18e-59	202	Putative receptor-like protein kinase	OS=Phaseolus vulgaris OX=3885 PE=4 SV=1
PHASIBEAM10F007895T1	I7AYC8	50000	208	63	6	1	618	719	887	3.60e-52	182	Putative receptor-like protein kinase	OS=Phaseolus vulgaris OX=3885 PE=4 SV=1
PHASIBEAM10F008322T1	I7AYC8	38095	63	34	1	121	294	867	929	7.88e-09	53.5	Putative receptor-like protein kinase	OS=Phaseolus vulgaris OX=3885 PE=4 SV=1
PHASIBEAM10F008340T1	I7AYC8	47706	109	57	0	25	351	583	691	4.17e-29	112	Putative receptor-like protein kinase	OS=Phaseolus vulgaris OX=3885 PE=4 SV=1
PHASIBEAM10F008455T1	I7AYC8	34694	343	149	7	79	954	617	935	9.25e-45	166	Putative receptor-like protein kinase	OS=Phaseolus vulgaris OX=3885 PE=4 SV=1
PHASIBEAM10F008797T1	I7AYC8	49697	165	66	3	7	483	767	920	1.05e-45	165	Putative receptor-like protein kinase	OS=Phaseolus vulgaris OX=3885 PE=4 SV=1
PHASIBEAM10F008831T1	I7AYC8	47368	76	28	5	19	237	833	899	6.67e-10	55.5	Putative receptor-like protein kinase	OS=Phaseolus vulgaris OX=3885 PE=4 SV=1
PHASIBEAM10F008861T1	I7AYC8	49091	110	56	0	567	238	1092	1201	5.13e-23	100	Putative receptor-like protein kinase	OS=Phaseolus vulgaris OX=3885 PE=4 SV=1
PHASIBEAM10F009073T1	I7AYC8	82222	45	8	0	1	135	653	697	4.02e-19	85.1	Putative receptor-like protein kinase	OS=Phaseolus vulgaris OX=3885 PE=4 SV=1
PHASIBEAM10F009081T1	I7AYC8	49219	256	98	5	259	1020	683	908	5.12e-58	204	Putative receptor-like protein kinase	OS=Phaseolus vulgaris OX=3885 PE=4 SV=1
PHASIBEAM10F009095T1	I7AYC8	73504	117	18	1	1	351	685	788	4.63e-41	151	Putative receptor-like protein kinase	OS=Phaseolus vulgaris OX=3885 PE=4 SV=1
PHASIBEAM10F009105T1	I7AYC8	78947	133	28	0	1	399	575	707	4.36e-56	196	Putative receptor-like protein kinase	OS=Phaseolus vulgaris OX=3885 PE=4 SV=1
PHASIBEAM10F009120T1	I7AYC8	75269	93	23	0	1	279	653	745	6.13e-41	150	Putative receptor-like protein kinase	OS=Phaseolus vulgaris OX=3885 PE=4 SV=1
PHASIBEAM10F009131T1	I7AYC8	47059	68	33	2	61	255	859	926	4.82e-13	65.1	Putative receptor-like protein kinase	OS=Phaseolus vulgaris OX=3885 PE=4 SV=1
PHASIBEAM10F009350T1	I7AYC8	43333	120	68	0	360	1	1070	1189	2.80e-18	90.5	Putative receptor-like protein kinase	OS=Phaseolus vulgaris OX=3885 PE=4 SV=1
PHASIBEAM10F009364T1	I7AYC8	70130	385	56	3	1	1050	575	935	9.12e-164	491	Putative receptor-like protein kinase	OS=Phaseolus vulgaris OX=3885 PE=4 SV=1
PHASIBEAM10F009380T1	I7AYC8	61745	149	57	0	1	447	575	723	6.69e-57	196	Putative receptor-like protein kinase	OS=Phaseolus vulgaris OX=3885 PE=4 SV=1
PHASIBEAM10F009818T1	I7AYC8	37500	120	74	1	861	505	1038	1157	2.79e-14	75.9	Putative receptor-like protein kinase	OS=Phaseolus vulgaris OX=3885 PE=4 SV=1
PHASIBEAM10F010107T1	I7AYC8	35455	110	71	0	768	439	1070	1179	7.83e-13	75.1	Putative receptor-like protein kinase	OS=Phaseolus vulgaris OX=3885 PE=4 SV=1
PHASIBEAM10F010123T1	I7AYC8	37931	145	89	1	828	397	1049	1193	5.56e-12	72.0	Putative receptor-like protein kinase	OS=Phaseolus vulgaris OX=3885 PE=4 SV=1
PHASIBEAM10F010553T1	I7AYC8	39683	126	71	1	1038	676	1070	1195	5.56e-17	85.9	Putative receptor-like protein kinase	OS=Phaseolus vulgaris OX=3885 PE=4 SV=1
PHASIBEAM10F010609T1	I7AYC8	39922	258	124	5	4	717	615	861	2.01e-49	180	Putative receptor-like protein kinase	OS=Phaseolus vulgaris OX=3885 PE=4 SV=1
PHASIBEAM10F010822T1	I7AYC8	40580	69	41	0	482	276	1119	1187	8.42e-11	47.0	Putative receptor-like protein kinase	OS=Phaseolus vulgaris OX=3885 PE=4 SV=1
PHASIBEAM10F010832T1	I7AYC8	92982	171	12	0	1	513	575	745	3.19e-104	331	Putative receptor-like protein kinase	OS=Phaseolus vulgaris OX=3885 PE=4 SV=1
PHASIBEAM10F010834T1	I7AYC8	65625	160	50	2	358	828	602	759	8.82e-60	208	Putative receptor-like protein kinase	OS=Phaseolus vulgaris OX=3885 PE=4 SV=1
PHASIBEAM10F010835T1	I7AYC8	33333	93	62	0	648	370	1096	1188	2.86e-07	54.7	Putative receptor-like protein kinase	OS=Phaseolus vulgaris OX=3885 PE=4 SV=1
PHASIBEAM10F010841T1	I7AYC8	46552	116	62	0	786	439	1072	1187	2.80e-09	62.8	Putative receptor-like protein kinase	OS=Phaseolus vulgaris OX=3885 PE=4 SV=1
PHASIBEAM10F010843T1	I7AYC8	22556	399	131	10	64	903	596	935	9.52e-14	74.3	Putative receptor-like protein kinase	OS=Phaseolus vulgaris OX=3885 PE=4 SV=1
PHASIBEAM10F010845T1	I7AYC8	44156	77	39	1	1	231	819	891	8.22e-07	48.1	Putative receptor-like protein kinase	OS=Phaseolus vulgaris OX=3885 PE=4 SV=1
PHASIBEAM10F011891T1	I7AYC8	57143	49	21	0	174	28	886	934	1.47e-13	66.2	Putative receptor-like protein kinase	OS=Phaseolus vulgaris OX=3885 PE=4 SV=1
PHASIBEAM10F012063T1	I7AYC8	64634	164	43	3	1	486	784	934	7.97e-57	194	Putative receptor-like protein kinase	OS=Phaseolus vulgaris OX=3885 PE=4 SV=1
PHASIBEAM10F012981T1	I7AYC8	36798	356	145	6	64	939	596	935	2.42e-54	193	Putative receptor-like protein kinase	OS=Phaseolus vulgaris OX=3885 PE=4 SV=1
PHASIBEAM10F014160T1	I7AYC8	53750	80	37	0	253	492	1089	1168	2.45e-21	94.4	Putative receptor-like protein kinase	OS=Phaseolus vulgaris OX=3885 PE=4 SV=1
PHASIBEAM10F014984T1	I7AYC8	42857	112	47	3	40	369	824	920	4.54e-22	92.4	Putative receptor-like protein kinase	OS=Phaseolus vulgaris OX=3885 PE=4 SV=1
PHASIBEAM10F015642T1	I7AYC8	43182	132	69	2	789	412	1062	1193	1.39e-23	103	Putative receptor-like protein kinase	OS=Phaseolus vulgaris OX=3885 PE=4 SV=1
PHASIBEAM10F015900T1	I7AYC8	30625	320	144	6	1	951	685	929	1.48e-40	154	Putative receptor-like protein kinase	OS=Phaseolus vulgaris OX=3885 PE=4 SV=1
PHASIBEAM10F015903T1	I7AYC8	48739	119	33	1	1	273	653	771	1.38e-26	103	Putative receptor-like protein kinase	OS=Phaseolus vulgaris OX=3885 PE=4 SV=1
PHASIBEAM10F016154T1	I7AYC8	37179	156	92	2	957	508	1038	1193	2.01e-24	107	Putative receptor-like protein kinase	OS=Phaseolus vulgaris OX=3885 PE=4 SV=1
PHASIBEAM10F016159T1	I7AYC8	37017	181	74	3	594	154	1029	1203	1.38e-21	99.8	Putative receptor-like protein kinase	OS=Phaseolus vulgaris OX=3885 PE=4 SV=1
PHASIBEAM10F016167T1	I7AYC8	46951	164	87	0	750	259	1031	1194	3.49e-29	125	Putative receptor-like protein kinase	OS=Phaseolus vulgaris OX=3885 PE=4 SV=1
PHASIBEAM10F016942T1	I7AYC8	83333	90	15	0	1	270	575	664	4.07e-47	162	Putative receptor-like protein kinase	OS=Phaseolus vulgaris OX=3885 PE=4 SV=1
PHASIBEAM10F017142T1	I7AYC8	37931	145	84	2	1005	589	1049	1193	3.49e-17	87.4	Putative receptor-like protein kinase	OS=Phaseolus vulgaris OX=3885 PE=4 SV=1
PHASIBEAM10F017147T1	I7AYC8	68023	172	14	1	1	393	575	746	1.50e-68	225	Putative receptor-like protein kinase	OS=Phaseolus vulgaris OX=3885 PE=4 SV=1
PHASIBEAM10F017148T1	I7AYC8	72308	130	24	2	1	390	780	897	8.38e-56	189	Putative receptor-like protein kinase	OS=Phaseolus vulgaris OX=3885 PE=4 SV=1
PHASIBEAM10F017294T1	I7AYC8	36946	203	80	3	1038	574	994	1196	4.52e-18	92.0	Putative receptor-like protein kinase	OS=Phaseolus vulgaris OX=3885 PE=4 SV=1
PHASIBEAM10F017302T1	I7AYC8	39200	125	75	1	822	451	1063	1187	1.57e-13	77.4	Putative receptor-like protein kinase	OS=Phaseolus vulgaris OX=3885 PE=4 SV=1
PHASIBEAM10F017309T1	I7AYC8	42400	125	65	3	768	412	1070	1193	2.95e-20	94.0	Putative receptor-like protein kinase	OS=Phaseolus vulgaris OX=3885 PE=4 SV=1
PHASIBEAM10F017348T1	I7AYC8	37197	371	197	6	58	1167	594	929	4.14e-78	263	Putative receptor-like protein kinase	OS=Phaseolus vulgaris OX=3885 PE=4 SV=1
PHASIBEAM10F017811T1	I7AYC8	46154	117	63	0	1	351	575	691	2.06e-29	112	Putative receptor-like protein kinase	OS=Phaseolus vulgaris OX=3885 PE=4 SV=1
PHASIBEAM10F017812T1	I7AYC8	30899	178	102	4	238	771	748	904	1.05e-15	79.3	Putative receptor-like protein kinase	OS=Phaseolus vulgaris OX=3885 PE=4 SV=1
PHASIBEAM10F017815T1	I7AYC8	56604	53	23	0	223	381	660	712	1.15e-12	68.2	Putative receptor-like protein kinase	OS=Phaseolus vulgaris OX=3885 PE=4 SV=1
PHASIBEAM10F017841T1	I7AYC8	78378	37	8	0	124	234	683	719	2.36e-12	62.4	Putative receptor-like protein kinase	OS=Phaseolus vulgaris OX=3885 PE=4 SV=1
PHASIBEAM10F017842T1	I7AYC8	50980	51	21	2	64	204	816	866	2.21e-06	46.6	Putative receptor-like protein kinase	OS=Phaseolus vulgaris OX=3885 PE=4 SV=1
PHASIBEAM10F017856T1	I7AYC8	82143	84	15	0	1	252	653	736	1.65e-41	150	Putative receptor-like protein kinase	OS=Phaseolus vulgaris OX=3885 PE=4 SV=1
PHASIBEAM10F017861T1	I7AYC8	65882	170	43	3	40	543	778	934	1.40e-65	220	Putative receptor-like protein kinase	OS=Phaseolus vulgaris OX=3885 PE=4 SV=1
PHASIBEAM10F018009T1	I7AYC8	47143	70	37	0	58	267	594	663	1.03e-16	76.6	Putative receptor-like protein kinase	OS=Phaseolus vulgaris OX=3885 PE=4 SV=1
PHASIBEAM10F018103T1	I7AYC8	35567	388	217	4	1	1164	575	929	1.45e-74	253	Putative receptor-like protein kinase	OS=Phaseolus vulgaris OX=3885 PE=4 SV=1
PHASIBEAM10F018363T1	I7AYC8	61290	155	29	3	1	378	780	932	8.32e-51	178	Putative receptor-like protein kinase	OS=Phaseolus vulgaris OX=3885 PE=4 SV=1
PHASIBEAM10F018373T1	I7AYC8	40580	69	41	0	1	207	575	643	2.48e-07	53.9	Putative receptor-like protein kinase	OS=Phaseolus vulgaris OX=3885 PE=4 SV=1
PHASIBEAM10F018695T1	I7AYC8	52564	78	29	3	1	228	819	890	1.92e-13	66.6	Putative receptor-like protein kinase	OS=Phaseolus vulgaris OX=3885 PE=4 SV=1
PHASIBEAM10F018822T1	I7AYC8	81250	80	15	0	1	240	653	732	8.37e-41	145	Putative receptor-like protein kinase	OS=Phaseolus vulgaris OX=3885 PE=4 SV=1
PHASIBEAM10F018831T1	I7AYC8	38462	91	56	0	780	508	1066	1156	1.22e-09	64.7	Putative receptor-like protein kinase	OS=Phaseolus vulgaris OX=3885 PE=4 SV=1
PHASIBEAM10F019399T1	I7AYC8	68750	128	26	3	109	492	743	856	1.25e-49	173	Putative receptor-like protein kinase	OS=Phaseolus vulgaris OX=3885 PE=4 SV=1
PHASIBEAM10F019400T1	I7AYC8	44531	128	71	0	696	313	1029	1156	1.10e-23	104	Putative receptor-like protein kinase	OS=Phaseolus vulgaris OX=3885 PE=4 SV=1
PHASIBEAM10F019419T1	I7AYC8	39167	120	68	1	1059	715	1074	1193	2.49e-12	70.5	Putative receptor-like protein kinase	OS=Phaseolus vulgaris OX=3885 PE=4 SV=1
PHASIBEAM10F019425T1	I7AYC8	43590	78	44	0	642	409	1119	1196	5.37e-09	62.0	Putative receptor-like protein kinase	OS=Phaseolus vulgaris OX=3885 PE=4 SV=1
PHASIBEAM10F019620T1	I7AYC8	67089	158	41	1	202	675	789	935	1.61e-63	216	Putative receptor-like protein kinase	OS=Phaseolus vulgaris OX=3885 PE=4 SV=1
PHASIBEAM10F020104T1	I7AYC8	60519	347	84	5	1	933	606	935	3.96e-129	399	Putative receptor-like protein kinase	OS=Phaseolus vulgaris OX=3885 PE=4 SV=1
PHASIBEAM10F020105T1	I7AYC8	49153	118	29	2	1	264	819	935	1.47e-28	109	Putative receptor-like protein kinase	OS=Phaseolus vulgaris OX=3885 PE=4 SV=1
PHASIBEAM10F020132T1	I7AYC8	41584	101	59	0	720	418	1096	1196	1.03e-14	75.5	Putative receptor-like protein kinase	OS=Phaseolus vulgaris OX=3885 PE=4 SV=1
PHASIBEAM10F020138T1	I7AYC8	73469	49	13	0	22	168	938	986	1.65e-08	56.6	Putative receptor-like protein kinase	OS=Phaseolus vulgaris OX=3885 PE=4 SV=1
PHASIBEAM10F020142T1	I7AYC8	63559	118	39	2	1	348	819	934	8.27e-38	137	Putative receptor-like protein kinase	OS=Phaseolus vulgaris OX=3885 PE=4 SV=1
PHASIBEAM10F020148T1	I7AYC8	66242	157	53	0	1	471	575	731	2.14e-59	201	Putative receptor-like protein kinase	OS=Phaseolus vulgaris OX=3885 PE=4 SV=1
PHASIBEAM10F020149T1	I7AYC8	37692	130	70	4	1	357	819	948	4.34e-18	82.0	Putative receptor-like protein kinase	OS=Phaseolus vulgaris OX=3885 PE=4 SV=1
PHASIBEAM10F020160T1	I7AYC8	34028	144	94	1	921	493	1050	1193	9.84e-14	74.7	Putative receptor-like protein kinase	OS=Phaseolus vulgaris OX=3885 PE=4 SV=1
PHASIBEAM10F020404T1	I7AYC8	41129	124	68	1	984	628	1070	1193	1.62e-21	99.4	Putative receptor-like protein kinase	OS=Phaseolus vulgaris OX=3885 PE=4 SV=1
PHASIBEAM10F020699T1	I7AYC8	38158	152	60	3	615	262	1043	1194	1.32e-10	63.5	Putative receptor-like protein kinase	OS=Phaseolus vulgaris OX=3885 PE=4 SV=1
PHASIBEAM10F020704T1	I7AYC8	43478	69	39	0	603	397	1126	1194	2.61e-07	54.3	Putative receptor-like protein kinase	OS=Phaseolus vulgaris OX=3885 PE=4 SV=1
PHASIBEAM10F020716T1	I7AYC8	83500	200	22	1	7	606	746	934	1.95e-102	323	Putative receptor-like protein kinase	OS=Phaseolus vulgaris OX=3885 PE=4 SV=1
PHASIBEAM10F020912T1	I7AYC8	64029	139	50	0	1	417	575	713	7.34e-57	192	Putative receptor-like protein kinase	OS=Phaseolus vulgaris OX=3885 PE=4 SV=1
PHASIBEAM10F020924T1	I7AYC8	40288	139	37	1	552	274	1022	1160	6.54e-20	93.2	Putative receptor-like protein kinase	OS=Phaseolus vulgaris OX=3885 PE=4 SV=1
PHASIBEAM10F020929T1	I7AYC8	47872	376	123	8	1	957	575	934	2.83e-103	330	Putative receptor-like protein kinase	OS=Phaseolus vulgaris OX=3885 PE=4 SV=1
PHASIBEAM10F020932T1	I7AYC8	57895	76	32	0	1	228	653	728	1.44e-26	109	Putative receptor-like protein kinase	OS=Phaseolus vulgaris OX=3885 PE=4 SV=1
PHASIBEAM10F021042T1	I7AYC8	41333	75	44	0	483	259	1120	1194	8.45e-11	61.6	Putative receptor-like protein kinase	OS=Phaseolus vulgaris OX=3885 PE=4 SV=1
PHASIBEAM10F021124T1	I7AYC8	34146	164	83	1	717	301	1031	1194	9.06e-19	90.9	Putative receptor-like protein kinase	OS=Phaseolus vulgaris OX=3885 PE=4 SV=1
PHASIBEAM10F021461T1	I7AYC8	34810	158	65	5	34	465	801	934	6.60e-19	85.1	Putative receptor-like protein kinase	OS=Phaseolus vulgaris OX=3885 PE=4 SV=1
PHASIBEAM10F021880T1	I7AYC8	37405	131	76	2	786	412	1063	1193	1.36e-13	76.3	Putative receptor-like protein kinase	OS=Phaseolus vulgaris OX=3885 PE=4 SV=1
PHASIBEAM10F021990T1	I7AYC8	52522	337	104	6	1	876	575	900	3.52e-100	320	Putative receptor-like protein kinase	OS=Phaseolus vulgaris OX=3885 PE=4 SV=1
PHASIBEAM10F022026T1	I7AYC8	71053	76	21	1	97	321	672	747	4.26e-26	108	Putative receptor-like protein kinase	OS=Phaseolus vulgaris OX=3885 PE=4 SV=1
PHASIBEAM10F022028T1	I7AYC8	38194	144	83	2	1005	592	1049	1192	9.36e-14	78.2	Putative receptor-like protein kinase	OS=Phaseolus vulgaris OX=3885 PE=4 SV=1
PHASIBEAM10F022102T1	I7AYC8	80519	77	15	0	1	231	653	729	3.01e-37	138	Putative receptor-like protein kinase	OS=Phaseolus vulgaris OX=3885 PE=4 SV=1
PHASIBEAM10F022118T1	I7AYC8	38217	157	87	3	825	373	1050	1202	3.89e-19	94.4	Putative receptor-like protein kinase	OS=Phaseolus vulgaris OX=3885 PE=4 SV=1
PHASIBEAM10F022319T1	I7AYC8	57143	35	15	0	3	107	1109	1143	2.95e-06	47.8	Putative receptor-like protein kinase	OS=Phaseolus vulgaris OX=3885 PE=4 SV=1
PHASIBEAM10F022321T1	I7AYC8	42424	66	38	0	606	409	1035	1100	8.90e-09	57.8	Putative receptor-like protein kinase	OS=Phaseolus vulgaris OX=3885 PE=4 SV=1
PHASIBEAM10F022333T1	I7AYC8	47244	127	49	4	25	399	806	916	4.07e-25	101	Putative receptor-like protein kinase	OS=Phaseolus vulgaris OX=3885 PE=4 SV=1
PHASIBEAM10F022375T1	I7AYC8	47714	350	123	5	1	909	575	911	3.02e-96	310	Putative receptor-like protein kinase	OS=Phaseolus vulgaris OX=3885 PE=4 SV=1
PHASIBEAM10F022380T1	I7AYC8	57492	327	109	6	475	1440	614	915	1.19e-111	358	Putative receptor-like protein kinase	OS=Phaseolus vulgaris OX=3885 PE=4 SV=1
PHASIBEAM10F022522T1	I7AYC8	59848	264	38	3	1	627	685	935	8.24e-84	272	Putative receptor-like protein kinase	OS=Phaseolus vulgaris OX=3885 PE=4 SV=1
PHASIBEAM10F022530T1	I7AYC8	77333	150	23	1	76	525	797	935	1.41e-73	242	Putative receptor-like protein kinase	OS=Phaseolus vulgaris OX=3885 PE=4 SV=1
PHASIBEAM10F022546T1	I7AYC8	62500	144	54	0	1239	808	1051	1194	6.44e-45	172	Putative receptor-like protein kinase	OS=Phaseolus vulgaris OX=3885 PE=4 SV=1
PHASIBEAM10F022716T1	I7AYC8	64486	107	36	1	1	321	653	757	8.84e-36	135	Putative receptor-like protein kinase	OS=Phaseolus vulgaris OX=3885 PE=4 SV=1
PHASIBEAM10F022844T1	I7AYC8	29775	178	85	3	705	265	1028	1196	7.84e-10	61.6	Putative receptor-like protein kinase	OS=Phaseolus vulgaris OX=3885 PE=4 SV=1
PHASIBEAM10F022848T1	I7AYC8	79167	168	24	1	40	543	778	934	4.55e-79	258	Putative receptor-like protein kinase	OS=Phaseolus vulgaris OX=3885 PE=4 SV=1
PHASIBEAM10F022863T1	I7AYC8	53279	122	57	0	238	603	607	728	2.23e-38	148	Putative receptor-like protein kinase	OS=Phaseolus vulgaris OX=3885 PE=4 SV=1
PHASIBEAM10F022953T1	I7AYC8	72340	141	28	1	283	705	806	935	4.59e-62	212	Putative receptor-like protein kinase	OS=Phaseolus vulgaris OX=3885 PE=4 SV=1
PHASIBEAM10F023014T1	I7AYC8	90000	50	5	0	1	150	575	624	1.84e-24	99.4	Putative receptor-like protein kinase	OS=Phaseolus vulgaris OX=3885 PE=4 SV=1
PHASIBEAM10F023136T1	I7AYC8	27059	170	104	3	1	510	780	929	5.77e-10	59.7	Putative receptor-like protein kinase	OS=Phaseolus vulgaris OX=3885 PE=4 SV=1
PHASIBEAM10F023137T1	I7AYC8	45930	172	93	0	1	516	575	746	2.72e-49	173	Putative receptor-like protein kinase	OS=Phaseolus vulgaris OX=3885 PE=4 SV=1
PHASIBEAM10F023241T1	I7AYC8	38793	116	24	1	10	216	656	771	3.78e-17	78.2	Putative receptor-like protein kinase	OS=Phaseolus vulgaris OX=3885 PE=4 SV=1
PHASIBEAM10F023249T1	I7AYC8	60000	25	10	0	404	330	1136	1160	3.05e-08	40.0	Putative receptor-like protein kinase	OS=Phaseolus vulgaris OX=3885 PE=4 SV=1
PHASIBEAM10F023448T1	I7AYC8	35057	348	172	9	58	957	594	935	1.62e-49	179	Putative receptor-like protein kinase	OS=Phaseolus vulgaris OX=3885 PE=4 SV=1
PHASIBEAM10F023845T1	I7AYC8	32632	380	139	7	4	969	615	935	7.21e-54	192	Putative receptor-like protein kinase	OS=Phaseolus vulgaris OX=3885 PE=4 SV=1
PHASIBEAM10F023863T1	I7AYC8	35878	131	78	2	786	412	1063	1193	6.56e-11	68.6	Putative receptor-like protein kinase	OS=Phaseolus vulgaris OX=3885 PE=4 SV=1
PHASIBEAM10F024191T1	I7AYC8	41274	361	180	6	64	1131	596	929	9.90e-84	279	Putative receptor-like protein kinase	OS=Phaseolus vulgaris OX=3885 PE=4 SV=1
PHASIBEAM10F024320T1	I7AYC8	68378	370	46	3	19	987	589	934	5.20e-167	499	Putative receptor-like protein kinase	OS=Phaseolus vulgaris OX=3885 PE=4 SV=1
PHASIBEAM10F024327T1	I7AYC8	48092	262	94	6	1	777	685	907	1.76e-55	194	Putative receptor-like protein kinase	OS=Phaseolus vulgaris OX=3885 PE=4 SV=1
PHASIBEAM10F024731T1	I7AYC8	54407	329	113	6	1	948	630	934	1.24e-110	350	Putative receptor-like protein kinase	OS=Phaseolus vulgaris OX=3885 PE=4 SV=1
PHASIBEAM10F024738T1	I7AYC8	44882	127	70	0	447	67	1070	1196	1.90e-19	95.9	Putative receptor-like protein kinase	OS=Phaseolus vulgaris OX=3885 PE=4 SV=1
PHASIBEAM10F024761T1	I7AYC8	37333	75	47	0	471	247	1022	1096	2.82e-07	55.5	Putative receptor-like protein kinase	OS=Phaseolus vulgaris OX=3885 PE=4 SV=1
PHASIBEAM10F024864T1	I7AYC8	40157	127	76	0	768	388	1070	1196	3.84e-13	72.4	Putative receptor-like protein kinase	OS=Phaseolus vulgaris OX=3885 PE=4 SV=1
PHASIBEAM10F024867T1	I7AYC8	39394	132	54	1	1	318	575	706	3.87e-21	96.3	Putative receptor-like protein kinase	OS=Phaseolus vulgaris OX=3885 PE=4 SV=1
PHASIBEAM10F025554T1	I7AYC8	41860	129	75	0	864	478	1070	1198	9.36e-19	94.0	Putative receptor-like protein kinase	OS=Phaseolus vulgaris OX=3885 PE=4 SV=1
PHASIBEAM10F025649T1	I7AYC8	73620	163	32	1	1	489	784	935	2.44e-75	246	Putative receptor-like protein kinase	OS=Phaseolus vulgaris OX=3885 PE=4 SV=1
PHASIBEAM10F026022T1	I7AYC8	35028	354	134	9	1	828	585	920	2.23e-53	189	Putative receptor-like protein kinase	OS=Phaseolus vulgaris OX=3885 PE=4 SV=1
PHASIBEAM10F026042T1	I7AYC8	36364	110	70	0	768	439	1070	1179	2.22e-12	72.4	Putative receptor-like protein kinase	OS=Phaseolus vulgaris OX=3885 PE=4 SV=1
PHASIBEAM10F026195T1	I7AYC8	74850	167	31	1	1	501	780	935	1.30e-79	258	Putative receptor-like protein kinase	OS=Phaseolus vulgaris OX=3885 PE=4 SV=1
PHASIBEAM10F026211T1	I7AYC8	36735	147	82	2	519	94	1052	1192	2.61e-15	82.8	Putative receptor-like protein kinase	OS=Phaseolus vulgaris OX=3885 PE=4 SV=1
PHASIBEAM10F027390T1	I7AYC8	38060	134	77	1	846	445	1050	1177	8.76e-15	77.4	Putative receptor-like protein kinase	OS=Phaseolus vulgaris OX=3885 PE=4 SV=1
PHASIBEAM10F027523T1	I7AYC8	37121	132	82	1	852	460	1041	1172	1.12e-11	68.2	Putative receptor-like protein kinase	OS=Phaseolus vulgaris OX=3885 PE=4 SV=1
PHASIBEAM10F028271T1	I7AYC8	32394	142	96	0	1203	778	1052	1193	1.40e-14	78.6	Putative receptor-like protein kinase	OS=Phaseolus vulgaris OX=3885 PE=4 SV=1
PHASIBEAM10F028284T1	I7AYC8	36552	145	86	2	507	91	1049	1193	7.67e-16	80.9	Putative receptor-like protein kinase	OS=Phaseolus vulgaris OX=3885 PE=4 SV=1
PHASIBEAM10F028286T1	I7AYC8	34137	249	121	5	10	714	716	935	2.77e-28	115	Putative receptor-like protein kinase	OS=Phaseolus vulgaris OX=3885 PE=4 SV=1
PHASIBEAM10F028293T1	I7AYC8	72379	391	76	5	184	1344	573	935	8.00e-172	516	Putative receptor-like protein kinase	OS=Phaseolus vulgaris OX=3885 PE=4 SV=1
PHASIBEAM10F028305T1	I7AYC8	54545	121	52	1	4	357	615	735	7.17e-31	121	Putative receptor-like protein kinase	OS=Phaseolus vulgaris OX=3885 PE=4 SV=1
PHASIBEAM10F028307T1	I7AYC8	41935	124	67	1	1076	720	1070	1193	3.68e-16	85.1	Putative receptor-like protein kinase	OS=Phaseolus vulgaris OX=3885 PE=4 SV=1
PHASIBEAM10F028310T1	I7AYC8	37903	124	72	1	768	412	1070	1193	2.37e-14	79.7	Putative receptor-like protein kinase	OS=Phaseolus vulgaris OX=3885 PE=4 SV=1
PHASIBEAM10F028314T1	I7AYC8	29388	245	139	5	1	735	719	929	3.62e-28	115	Putative receptor-like protein kinase	OS=Phaseolus vulgaris OX=3885 PE=4 SV=1
PHASIBEAM10F028352T1	I7AYC8	41892	74	43	0	732	511	1125	1198	6.34e-07	52.4	Putative receptor-like protein kinase	OS=Phaseolus vulgaris OX=3885 PE=4 SV=1
PHASIBEAM10F028354T1	I7AYC8	40945	127	75	0	789	409	1070	1196	1.03e-15	84.0	Putative receptor-like protein kinase	OS=Phaseolus vulgaris OX=3885 PE=4 SV=1
PHASIBEAM10F028363T1	I7AYC8	41129	124	68	1	768	412	1070	1193	2.11e-17	88.2	Putative receptor-like protein kinase	OS=Phaseolus vulgaris OX=3885 PE=4 SV=1
PHASIBEAM10F028365T1	I7AYC8	45161	62	34	0	699	514	1133	1194	4.21e-08	55.8	Putative receptor-like protein kinase	OS=Phaseolus vulgaris OX=3885 PE=4 SV=1
PHASIBEAM10F028371T1	I7AYC8	51095	274	85	6	1	747	685	934	6.16e-79	260	Putative receptor-like protein kinase	OS=Phaseolus vulgaris OX=3885 PE=4 SV=1
PHASIBEAM10F028377T1	I7AYC8	78652	89	19	0	1	267	575	663	4.91e-43	152	Putative receptor-like protein kinase	OS=Phaseolus vulgaris OX=3885 PE=4 SV=1
PHASIBEAM10F028388T1	I7AYC8	42202	109	63	0	666	340	1070	1178	2.43e-14	79.3	Putative receptor-like protein kinase	OS=Phaseolus vulgaris OX=3885 PE=4 SV=1
PHASIBEAM10F028394T1	I7AYC8	36364	132	84	0	945	550	1070	1201	1.85e-16	85.9	Putative receptor-like protein kinase	OS=Phaseolus vulgaris OX=3885 PE=4 SV=1
PHASIBEAM10F028399T1	I7AYC8	45161	93	47	1	312	46	1029	1121	1.33e-14	76.3	Putative receptor-like protein kinase	OS=Phaseolus vulgaris OX=3885 PE=4 SV=1
PHASIBEAM10F028403T1	I7AYC8	36571	175	85	1	708	262	1022	1196	7.08e-23	99.0	Putative receptor-like protein kinase	OS=Phaseolus vulgaris OX=3885 PE=4 SV=1
PHASIBEAM10F028420T1	I7AYC8	39516	124	75	0	498	127	1070	1193	1.16e-19	95.9	Putative receptor-like protein kinase	OS=Phaseolus vulgaris OX=3885 PE=4 SV=1
PHASIBEAM10F028425T1	I7AYC8	34653	101	62	2	339	46	1095	1194	2.85e-06	52.4	Putative receptor-like protein kinase	OS=Phaseolus vulgaris OX=3885 PE=4 SV=1
PHASIBEAM10F028437T1	I7AYC8	41129	124	73	0	627	256	1070	1193	3.07e-20	95.9	Putative receptor-like protein kinase	OS=Phaseolus vulgaris OX=3885 PE=4 SV=1
PHASIBEAM10F028454T1	I7AYC8	42254	71	41	0	3	215	1106	1176	5.91e-09	56.6	Putative receptor-like protein kinase	OS=Phaseolus vulgaris OX=3885 PE=4 SV=1
PHASIBEAM10F028465T1	I7AYC8	42767	159	83	3	885	418	1043	1196	1.01e-19	97.1	Putative receptor-like protein kinase	OS=Phaseolus vulgaris OX=3885 PE=4 SV=1
PHASIBEAM10F028467T1	I7AYC8	39103	156	89	2	540	91	1038	1193	2.08e-23	104	Putative receptor-like protein kinase	OS=Phaseolus vulgaris OX=3885 PE=4 SV=1
PHASIBEAM10F028471T1	I7AYC8	45455	99	54	0	501	797	1038	1136	1.31e-18	81.3	Putative receptor-like protein kinase	OS=Phaseolus vulgaris OX=3885 PE=4 SV=1
PHASIBEAM10F028477T1	I7AYC8	46457	127	68	0	798	418	1070	1196	4.86e-22	100	Putative receptor-like protein kinase	OS=Phaseolus vulgaris OX=3885 PE=4 SV=1
PHASIBEAM10F028481T1	I7AYC8	76087	230	31	2	46	735	703	908	7.56e-103	325	Putative receptor-like protein kinase	OS=Phaseolus vulgaris OX=3885 PE=4 SV=1
PHASIBEAM10F028483T1	I7AYC8	40945	127	75	0	915	535	1070	1196	2.89e-14	77.4	Putative receptor-like protein kinase	OS=Phaseolus vulgaris OX=3885 PE=4 SV=1
PHASIBEAM10F028496T1	I7AYC8	37405	131	73	3	777	412	1063	1193	3.28e-12	73.2	Putative receptor-like protein kinase	OS=Phaseolus vulgaris OX=3885 PE=4 SV=1
PHASIBEAM10F028500T1	I7AYC8	37121	132	83	0	765	370	1070	1201	8.09e-16	83.6	Putative receptor-like protein kinase	OS=Phaseolus vulgaris OX=3885 PE=4 SV=1
PHASIBEAM10F028508T1	I7AYC8	42202	109	63	0	459	133	1070	1178	2.19e-16	79.3	Putative receptor-like protein kinase	OS=Phaseolus vulgaris OX=3885 PE=4 SV=1
PHASIBEAM10F028511T1	I7AYC8	46250	80	43	0	660	421	1114	1193	1.30e-09	63.9	Putative receptor-like protein kinase	OS=Phaseolus vulgaris OX=3885 PE=4 SV=1
PHASIBEAM10F028521T1	I7AYC8	32653	196	105	5	1	585	719	888	5.83e-24	101	Putative receptor-like protein kinase	OS=Phaseolus vulgaris OX=3885 PE=4 SV=1
PHASIBEAM10F028524T1	I7AYC8	34545	110	72	0	768	439	1070	1179	7.09e-12	72.0	Putative receptor-like protein kinase	OS=Phaseolus vulgaris OX=3885 PE=4 SV=1
PHASIBEAM10F028534T1	I7AYC8	46914	81	43	0	342	100	1029	1109	2.28e-13	75.1	Putative receptor-like protein kinase	OS=Phaseolus vulgaris OX=3885 PE=4 SV=1
PHASIBEAM10F028542T1	I7AYC8	37288	177	100	2	780	253	1026	1192	1.89e-20	92.8	Putative receptor-like protein kinase	OS=Phaseolus vulgaris OX=3885 PE=4 SV=1
PHASIBEAM10F028547T1	I7AYC8	38854	157	86	3	891	439	1050	1202	1.37e-18	94.0	Putative receptor-like protein kinase	OS=Phaseolus vulgaris OX=3885 PE=4 SV=1
PHASIBEAM10F028583T1	I7AYC8	40769	130	71	2	763	392	1063	1192	2.11e-14	80.1	Putative receptor-like protein kinase	OS=Phaseolus vulgaris OX=3885 PE=4 SV=1
PHASIBEAM10F028595T1	I7AYC8	56044	91	38	1	216	482	845	935	1.18e-28	113	Putative receptor-like protein kinase	OS=Phaseolus vulgaris OX=3885 PE=4 SV=1
PHASIBEAM10F028622T1	I7AYC8	37195	164	98	1	729	253	1033	1196	8.45e-23	102	Putative receptor-like protein kinase	OS=Phaseolus vulgaris OX=3885 PE=4 SV=1
PHASIBEAM10F028682T1	I7AYC8	85714	49	7	0	1	147	653	701	2.53e-25	98.2	Putative receptor-like protein kinase	OS=Phaseolus vulgaris OX=3885 PE=4 SV=1
PHASIBEAM10F028749T1	I7AYC8	75904	83	20	0	1	249	853	935	8.58e-39	139	Putative receptor-like protein kinase	OS=Phaseolus vulgaris OX=3885 PE=4 SV=1
PHASIBEAM10F028751T1	I7AYC8	41085	129	76	0	748	362	1070	1198	1.32e-15	83.6	Putative receptor-like protein kinase	OS=Phaseolus vulgaris OX=3885 PE=4 SV=1
PHASIBEAM10F028771T1	I7AYC8	76538	260	33	3	1	768	700	935	3.95e-119	370	Putative receptor-like protein kinase	OS=Phaseolus vulgaris OX=3885 PE=4 SV=1
PHASIBEAM10F028869T1	I7AYC8	40769	130	75	2	666	280	1070	1198	6.76e-21	93.2	Putative receptor-like protein kinase	OS=Phaseolus vulgaris OX=3885 PE=4 SV=1
PHASIBEAM10F028874T1	I7AYC8	42697	89	51	0	642	376	1074	1162	1.81e-12	71.6	Putative receptor-like protein kinase	OS=Phaseolus vulgaris OX=3885 PE=4 SV=1
PHASIBEAM10F028886T1	I7AYC8	54839	155	54	4	32	487	794	935	1.74e-43	155	Putative receptor-like protein kinase	OS=Phaseolus vulgaris OX=3885 PE=4 SV=1
PHASIBEAM10F028904T1	I7AYC8	35526	152	92	2	860	423	1041	1192	1.93e-11	67.4	Putative receptor-like protein kinase	OS=Phaseolus vulgaris OX=3885 PE=4 SV=1
PHASIBEAM10F028934T1	I7AYC8	69388	49	4	1	130	276	806	843	1.34e-13	66.6	Putative receptor-like protein kinase	OS=Phaseolus vulgaris OX=3885 PE=4 SV=1
PHASIBEAM10F028961T1	I7AYC8	49367	79	37	2	495	265	1119	1196	8.59e-10	61.6	Putative receptor-like protein kinase	OS=Phaseolus vulgaris OX=3885 PE=4 SV=1
PHASIBEAM10F028964T1	I7AYC8	83832	167	27	0	1	501	575	741	4.17e-95	300	Putative receptor-like protein kinase	OS=Phaseolus vulgaris OX=3885 PE=4 SV=1
PHASIBEAM10F028966T1	I7AYC8	37241	145	90	1	1155	724	1049	1193	1.19e-18	91.3	Putative receptor-like protein kinase	OS=Phaseolus vulgaris OX=3885 PE=4 SV=1
PHASIBEAM10F028988T1	I7AYC8	38739	111	68	0	348	16	1070	1180	5.23e-16	84.7	Putative receptor-like protein kinase	OS=Phaseolus vulgaris OX=3885 PE=4 SV=1
PHASIBEAM10F029001T1	I7AYC8	49367	79	32	3	1	231	819	891	4.22e-14	68.2	Putative receptor-like protein kinase	OS=Phaseolus vulgaris OX=3885 PE=4 SV=1
PHASIBEAM10F029002T1	I7AYC8	61157	242	25	3	1	519	575	816	1.02e-65	219	Putative receptor-like protein kinase	OS=Phaseolus vulgaris OX=3885 PE=4 SV=1
PHASIBEAM10F029006T1	I7AYC8	29213	267	109	7	1	609	685	935	4.85e-24	101	Putative receptor-like protein kinase	OS=Phaseolus vulgaris OX=3885 PE=4 SV=1
PHASIBEAM10F029024T1	I7AYC8	44915	118	65	0	831	478	1070	1187	1.29e-12	72.0	Putative receptor-like protein kinase	OS=Phaseolus vulgaris OX=3885 PE=4 SV=1
PHASIBEAM10F029031T1	I7AYC8	37405	131	76	2	786	412	1063	1193	1.25e-15	82.8	Putative receptor-like protein kinase	OS=Phaseolus vulgaris OX=3885 PE=4 SV=1
PHASIBEAM10F029047T1	I7AYC8	38710	124	66	2	357	1	1049	1167	6.52e-14	69.3	Putative receptor-like protein kinase	OS=Phaseolus vulgaris OX=3885 PE=4 SV=1
PHASIBEAM10F029051T1	I7AYC8	39091	110	67	0	768	439	1070	1179	1.05e-13	77.8	Putative receptor-like protein kinase	OS=Phaseolus vulgaris OX=3885 PE=4 SV=1
PHASIBEAM10F029056T1	I7AYC8	51590	283	83	5	1	687	653	935	2.17e-82	269	Putative receptor-like protein kinase	OS=Phaseolus vulgaris OX=3885 PE=4 SV=1
PHASIBEAM10F029058T1	I7AYC8	38889	90	50	1	480	211	1032	1116	1.94e-07	55.5	Putative receptor-like protein kinase	OS=Phaseolus vulgaris OX=3885 PE=4 SV=1
PHASIBEAM10F029079T1	I7AYC8	57647	85	23	1	82	336	684	755	1.69e-23	96.3	Putative receptor-like protein kinase	OS=Phaseolus vulgaris OX=3885 PE=4 SV=1
PHASIBEAM10F029087T1	I7AYC8	36364	110	70	0	357	28	1070	1179	2.70e-13	74.3	Putative receptor-like protein kinase	OS=Phaseolus vulgaris OX=3885 PE=4 SV=1
PHASIBEAM10F029093T1	I7AYC8	73620	163	31	2	1	489	767	917	1.45e-74	243	Putative receptor-like protein kinase	OS=Phaseolus vulgaris OX=3885 PE=4 SV=1
PHASIBEAM10F029105T1	I7AYC8	41573	89	52	0	1	267	575	663	2.95e-19	82.8	Putative receptor-like protein kinase	OS=Phaseolus vulgaris OX=3885 PE=4 SV=1
PHASIBEAM10F029114T1	I7AYC8	29762	252	143	5	1	756	703	920	1.04e-32	128	Putative receptor-like protein kinase	OS=Phaseolus vulgaris OX=3885 PE=4 SV=1
PHASIBEAM10F029119T1	I7AYC8	40659	91	54	0	273	1	1070	1160	1.32e-13	74.7	Putative receptor-like protein kinase	OS=Phaseolus vulgaris OX=3885 PE=4 SV=1
PHASIBEAM10F029122T1	I7AYC8	43421	76	38	1	546	334	1117	1192	1.49e-06	53.9	Putative receptor-like protein kinase	OS=Phaseolus vulgaris OX=3885 PE=4 SV=1
PHASIBEAM10F029131T1	I7AYC8	93103	116	8	0	1	348	575	690	4.63e-69	226	Putative receptor-like protein kinase	OS=Phaseolus vulgaris OX=3885 PE=4 SV=1
PHASIBEAM10F029137T1	I7AYC8	75000	104	26	0	1	312	832	935	7.46e-48	165	Putative receptor-like protein kinase	OS=Phaseolus vulgaris OX=3885 PE=4 SV=1
PHASIBEAM10F029156T1	I7AYC8	33333	114	36	1	58	279	594	707	2.18e-12	63.2	Putative receptor-like protein kinase	OS=Phaseolus vulgaris OX=3885 PE=4 SV=1
PHASIBEAM10F029162T1	I7AYC8	35714	154	90	3	855	412	1043	1193	5.39e-15	81.6	Putative receptor-like protein kinase	OS=Phaseolus vulgaris OX=3885 PE=4 SV=1
PHASIBEAM10F029175T1	I7AYC8	36290	124	74	1	447	91	1070	1193	5.32e-17	87.0	Putative receptor-like protein kinase	OS=Phaseolus vulgaris OX=3885 PE=4 SV=1
PHASIBEAM10F029195T1	I7AYC8	43333	90	51	0	861	592	1070	1159	1.70e-12	72.8	Putative receptor-like protein kinase	OS=Phaseolus vulgaris OX=3885 PE=4 SV=1
PHASIBEAM10F029204T1	I7AYC8	60606	66	12	1	1	198	935	986	7.42e-11	58.2	Putative receptor-like protein kinase	OS=Phaseolus vulgaris OX=3885 PE=4 SV=1
PHASIBEAM10F029207T1	I7AYC8	35115	131	79	2	786	412	1063	1193	1.78e-12	73.6	Putative receptor-like protein kinase	OS=Phaseolus vulgaris OX=3885 PE=4 SV=1
PHASIBEAM10F029212T1	I7AYC8	75758	66	16	0	160	357	680	745	6.76e-28	112	Putative receptor-like protein kinase	OS=Phaseolus vulgaris OX=3885 PE=4 SV=1
PHASIBEAM10F029215T1	I7AYC8	36290	124	74	1	768	412	1070	1193	7.64e-12	70.9	Putative receptor-like protein kinase	OS=Phaseolus vulgaris OX=3885 PE=4 SV=1
PHASIBEAM10F029230T1	I7AYC8	91176	136	12	0	1	408	575	710	3.95e-79	256	Putative receptor-like protein kinase	OS=Phaseolus vulgaris OX=3885 PE=4 SV=1
PHASIBEAM10F029231T1	I7AYC8	76923	117	27	0	1	351	819	935	3.67e-59	198	Putative receptor-like protein kinase	OS=Phaseolus vulgaris OX=3885 PE=4 SV=1
PHASIBEAM10F029239T1	I7AYC8	74909	275	45	2	1	825	685	935	3.73e-135	413	Putative receptor-like protein kinase	OS=Phaseolus vulgaris OX=3885 PE=4 SV=1
PHASIBEAM10F029241T1	I7AYC8	41667	144	78	2	825	412	1050	1193	1.86e-21	99.8	Putative receptor-like protein kinase	OS=Phaseolus vulgaris OX=3885 PE=4 SV=1
PHASIBEAM10F029253T1	I7AYC8	90909	165	15	0	1	495	575	739	5.13e-100	313	Putative receptor-like protein kinase	OS=Phaseolus vulgaris OX=3885 PE=4 SV=1
PHASIBEAM10F029271T1	I7AYC8	64054	370	84	4	92	1093	575	931	3.50e-148	450	Putative receptor-like protein kinase	OS=Phaseolus vulgaris OX=3885 PE=4 SV=1
PHASIBEAM10F029276T1	I7AYC8	44615	65	36	0	447	253	1128	1192	1.90e-07	51.6	Putative receptor-like protein kinase	OS=Phaseolus vulgaris OX=3885 PE=4 SV=1
PHASIBEAM10F029283T1	I7AYC8	40426	94	51	1	747	481	1099	1192	4.61e-11	64.7	Putative receptor-like protein kinase	OS=Phaseolus vulgaris OX=3885 PE=4 SV=1
PHASIBEAM10F029285T1	I7AYC8	64881	168	44	3	1	498	780	934	3.96e-50	175	Putative receptor-like protein kinase	OS=Phaseolus vulgaris OX=3885 PE=4 SV=1
PHASIBEAM10F029286T1	I7AYC8	81176	85	16	0	19	273	615	699	9.57e-43	149	Putative receptor-like protein kinase	OS=Phaseolus vulgaris OX=3885 PE=4 SV=1
PHASIBEAM10F029289T1	I7AYC8	87117	163	21	0	1	489	575	737	5.32e-96	303	Putative receptor-like protein kinase	OS=Phaseolus vulgaris OX=3885 PE=4 SV=1
PHASIBEAM10F029305T1	I7AYC8	31308	214	112	5	1	600	743	935	1.12e-21	94.7	Putative receptor-like protein kinase	OS=Phaseolus vulgaris OX=3885 PE=4 SV=1
PHASIBEAM10F029308T1	I7AYC8	30702	114	79	0	600	259	1048	1161	4.27e-08	56.2	Putative receptor-like protein kinase	OS=Phaseolus vulgaris OX=3885 PE=4 SV=1
PHASIBEAM10F029321T1	I7AYC8	38614	101	56	1	630	328	1075	1169	1.17e-09	63.2	Putative receptor-like protein kinase	OS=Phaseolus vulgaris OX=3885 PE=4 SV=1
PHASIBEAM10F029331T1	I7AYC8	30709	127	88	0	459	79	1070	1196	2.96e-11	69.3	Putative receptor-like protein kinase	OS=Phaseolus vulgaris OX=3885 PE=4 SV=1
PHASIBEAM10F029339T1	I7AYC8	35333	150	91	1	525	76	1050	1193	4.01e-19	95.1	Putative receptor-like protein kinase	OS=Phaseolus vulgaris OX=3885 PE=4 SV=1
PHASIBEAM10F029368T1	I7AYC8	39560	91	55	0	273	1	1070	1160	8.98e-13	74.3	Putative receptor-like protein kinase	OS=Phaseolus vulgaris OX=3885 PE=4 SV=1
PHASIBEAM10F029374T1	I7AYC8	38710	124	76	0	792	421	1070	1193	2.87e-14	78.2	Putative receptor-like protein kinase	OS=Phaseolus vulgaris OX=3885 PE=4 SV=1
PHASIBEAM10F029379T1	I7AYC8	55245	143	51	1	192	620	642	771	1.86e-47	168	Putative receptor-like protein kinase	OS=Phaseolus vulgaris OX=3885 PE=4 SV=1
PHASIBEAM10F029383T1	I7AYC8	74609	256	41	2	109	876	704	935	1.09e-113	357	Putative receptor-like protein kinase	OS=Phaseolus vulgaris OX=3885 PE=4 SV=1
PHASIBEAM10F029389T1	I7AYC8	37059	170	78	1	426	4	1022	1191	2.71e-18	91.7	Putative receptor-like protein kinase	OS=Phaseolus vulgaris OX=3885 PE=4 SV=1
PHASIBEAM10F029398T1	I7AYC8	77215	158	32	1	1	462	575	732	6.91e-81	261	Putative receptor-like protein kinase	OS=Phaseolus vulgaris OX=3885 PE=4 SV=1
PHASIBEAM10F029405T1	I7AYC8	36975	119	74	1	465	112	1063	1181	1.31e-10	65.1	Putative receptor-like protein kinase	OS=Phaseolus vulgaris OX=3885 PE=4 SV=1
PHASIBEAM10F029413T1	I7AYC8	54701	117	15	1	1	237	819	935	3.60e-33	122	Putative receptor-like protein kinase	OS=Phaseolus vulgaris OX=3885 PE=4 SV=1
PHASIBEAM10F029421T1	I7AYC8	38621	145	83	2	864	448	1049	1193	5.45e-15	79.3	Putative receptor-like protein kinase	OS=Phaseolus vulgaris OX=3885 PE=4 SV=1
PHASIBEAM10F029432T1	I7AYC8	51250	80	26	2	115	354	806	872	1.43e-13	68.2	Putative receptor-like protein kinase	OS=Phaseolus vulgaris OX=3885 PE=4 SV=1
PHASIBEAM10F029440T1	I7AYC8	80469	128	25	0	45	428	580	707	1.50e-65	217	Putative receptor-like protein kinase	OS=Phaseolus vulgaris OX=3885 PE=4 SV=1
PHASIBEAM10F029446T1	I7AYC8	73247	385	58	5	1	1092	575	935	1.09e-177	528	Putative receptor-like protein kinase	OS=Phaseolus vulgaris OX=3885 PE=4 SV=1
PHASIBEAM10F029448T1	I7AYC8	79141	163	23	1	1	489	784	935	1.13e-84	272	Putative receptor-like protein kinase	OS=Phaseolus vulgaris OX=3885 PE=4 SV=1
PHASIBEAM10F029449T1	I7AYC8	89933	149	15	0	12	458	568	716	1.37e-86	276	Putative receptor-like protein kinase	OS=Phaseolus vulgaris OX=3885 PE=4 SV=1
PHASIBEAM10F029467T1	I7AYC8	31956	363	160	6	58	948	594	935	2.70e-50	181	Putative receptor-like protein kinase	OS=Phaseolus vulgaris OX=3885 PE=4 SV=1
PHASIBEAM10F029505T1	I7AYC8	40458	131	72	2	786	412	1063	1193	3.35e-17	88.6	Putative receptor-like protein kinase	OS=Phaseolus vulgaris OX=3885 PE=4 SV=1
PHASIBEAM10F029520T1	I7AYC8	35593	118	75	1	789	439	1062	1179	1.18e-10	67.4	Putative receptor-like protein kinase	OS=Phaseolus vulgaris OX=3885 PE=4 SV=1
PHASIBEAM10F029524T1	I7AYC8	78992	119	12	1	1	357	653	758	7.86e-58	194	Putative receptor-like protein kinase	OS=Phaseolus vulgaris OX=3885 PE=4 SV=1
PHASIBEAM10F029526T1	I7AYC8	38525	122	70	1	762	412	1072	1193	6.76e-17	87.4	Putative receptor-like protein kinase	OS=Phaseolus vulgaris OX=3885 PE=4 SV=1
PHASIBEAM10F029537T1	I7AYC8	41129	124	73	0	468	97	1070	1193	4.61e-18	90.9	Putative receptor-like protein kinase	OS=Phaseolus vulgaris OX=3885 PE=4 SV=1
PHASIBEAM10F029547T1	I7AYC8	77000	200	35	1	13	612	746	934	2.49e-92	295	Putative receptor-like protein kinase	OS=Phaseolus vulgaris OX=3885 PE=4 SV=1
PHASIBEAM10F029554T1	I7AYC8	84264	197	18	1	1	591	575	758	3.81e-105	335	Putative receptor-like protein kinase	OS=Phaseolus vulgaris OX=3885 PE=4 SV=1
PHASIBEAM10F029556T1	I7AYC8	67843	255	58	2	103	867	704	934	3.57e-79	263	Putative receptor-like protein kinase	OS=Phaseolus vulgaris OX=3885 PE=4 SV=1
PHASIBEAM10F029564T1	I7AYC8	36842	76	48	0	369	142	1119	1194	2.70e-07	55.1	Putative receptor-like protein kinase	OS=Phaseolus vulgaris OX=3885 PE=4 SV=1
PHASIBEAM10F029567T1	I7AYC8	34239	184	112	1	789	238	1023	1197	1.47e-19	92.0	Putative receptor-like protein kinase	OS=Phaseolus vulgaris OX=3885 PE=4 SV=1
PHASIBEAM10F029572T1	I7AYC8	41026	117	68	1	786	439	1063	1179	4.38e-14	77.8	Putative receptor-like protein kinase	OS=Phaseolus vulgaris OX=3885 PE=4 SV=1
PHASIBEAM10F029600T1	I7AYC8	34677	124	81	0	624	253	1069	1192	2.14e-11	67.4	Putative receptor-like protein kinase	OS=Phaseolus vulgaris OX=3885 PE=4 SV=1
PHASIBEAM10F029603T1	I7AYC8	40367	109	65	0	804	478	1070	1178	4.55e-14	78.6	Putative receptor-like protein kinase	OS=Phaseolus vulgaris OX=3885 PE=4 SV=1
PHASIBEAM10F029611T1	I7AYC8	84663	163	25	0	1	489	575	737	7.61e-93	294	Putative receptor-like protein kinase	OS=Phaseolus vulgaris OX=3885 PE=4 SV=1
PHASIBEAM10F029620T1	I7AYC8	65680	169	43	3	1	501	780	935	1.53e-63	213	Putative receptor-like protein kinase	OS=Phaseolus vulgaris OX=3885 PE=4 SV=1
PHASIBEAM10F029638T1	I7AYC8	45122	164	90	0	1317	826	1031	1194	5.42e-32	133	Putative receptor-like protein kinase	OS=Phaseolus vulgaris OX=3885 PE=4 SV=1
PHASIBEAM10F029648T1	I7AYC8	34234	111	73	0	759	427	1070	1180	8.27e-13	73.9	Putative receptor-like protein kinase	OS=Phaseolus vulgaris OX=3885 PE=4 SV=1
PHASIBEAM10F029678T1	I7AYC8	85567	97	14	0	1	291	575	671	1.93e-53	180	Putative receptor-like protein kinase	OS=Phaseolus vulgaris OX=3885 PE=4 SV=1
PHASIBEAM10F029679T1	I7AYC8	72321	112	30	1	7	342	825	935	1.06e-41	148	Putative receptor-like protein kinase	OS=Phaseolus vulgaris OX=3885 PE=4 SV=1
PHASIBEAM10F029683T1	I7AYC8	45690	116	62	1	534	190	1063	1178	3.61e-19	95.1	Putative receptor-like protein kinase	OS=Phaseolus vulgaris OX=3885 PE=4 SV=1
PHASIBEAM10F029694T1	I7AYC8	69048	294	63	4	276	1151	667	934	3.01e-114	362	Putative receptor-like protein kinase	OS=Phaseolus vulgaris OX=3885 PE=4 SV=1
PHASIBEAM10F029708T1	I7AYC8	29502	261	149	6	1	780	703	929	1.94e-28	116	Putative receptor-like protein kinase	OS=Phaseolus vulgaris OX=3885 PE=4 SV=1
PHASIBEAM10F029743T1	I7AYC8	90805	87	8	0	1	261	575	661	2.41e-48	165	Putative receptor-like protein kinase	OS=Phaseolus vulgaris OX=3885 PE=4 SV=1
PHASIBEAM10F029745T1	I7AYC8	40909	88	52	0	678	415	1109	1196	3.26e-09	62.8	Putative receptor-like protein kinase	OS=Phaseolus vulgaris OX=3885 PE=4 SV=1
PHASIBEAM10F029762T1	I7AYC8	53548	310	84	4	4	822	647	933	9.22e-86	280	Putative receptor-like protein kinase	OS=Phaseolus vulgaris OX=3885 PE=4 SV=1
PHASIBEAM10F029771T1	I7AYC8	42647	68	35	1	516	325	1126	1193	6.23e-06	49.3	Putative receptor-like protein kinase	OS=Phaseolus vulgaris OX=3885 PE=4 SV=1
PHASIBEAM10F029772T1	I7AYC8	35000	120	78	0	825	466	1074	1193	1.78e-10	65.1	Putative receptor-like protein kinase	OS=Phaseolus vulgaris OX=3885 PE=4 SV=1
PHASIBEAM10F029776T1	I7AYC8	40458	131	77	1	465	76	1063	1193	4.32e-22	95.5	Putative receptor-like protein kinase	OS=Phaseolus vulgaris OX=3885 PE=4 SV=1
PHASIBEAM10F029803T1	I7AYC8	49606	127	64	0	58	438	594	720	7.74e-38	144	Putative receptor-like protein kinase	OS=Phaseolus vulgaris OX=3885 PE=4 SV=1
PHASIBEAM10F029818T1	I7AYC8	61963	163	49	1	115	603	667	816	9.37e-55	189	Putative receptor-like protein kinase	OS=Phaseolus vulgaris OX=3885 PE=4 SV=1
PHASIBEAM10F029843T1	I7AYC8	41803	122	58	1	103	468	667	775	7.86e-28	114	Putative receptor-like protein kinase	OS=Phaseolus vulgaris OX=3885 PE=4 SV=1
PHASIBEAM10F029856T1	I7AYC8	47337	169	89	0	1	507	575	743	1.97e-38	141	Putative receptor-like protein kinase	OS=Phaseolus vulgaris OX=3885 PE=4 SV=1
PHASIBEAM10F029865T1	I7AYC8	45690	116	62	1	822	478	1063	1178	3.94e-17	88.6	Putative receptor-like protein kinase	OS=Phaseolus vulgaris OX=3885 PE=4 SV=1
PHASIBEAM10F029880T1	I7AYC8	35366	82	47	1	246	1	1050	1125	4.15e-07	51.6	Putative receptor-like protein kinase	OS=Phaseolus vulgaris OX=3885 PE=4 SV=1
PHASIBEAM10F029885T1	I7AYC8	81538	130	24	0	37	426	617	746	9.19e-70	230	Putative receptor-like protein kinase	OS=Phaseolus vulgaris OX=3885 PE=4 SV=1
PHASIBEAM10F029890T1	I7AYC8	45312	128	70	0	603	220	1070	1197	2.37e-24	106	Putative receptor-like protein kinase	OS=Phaseolus vulgaris OX=3885 PE=4 SV=1
PHASIBEAM10F029910T1	I7AYC8	73913	138	34	1	1	414	575	710	4.29e-63	214	Putative receptor-like protein kinase	OS=Phaseolus vulgaris OX=3885 PE=4 SV=1
PHASIBEAM10F029911T1	I7AYC8	68254	378	51	3	1	978	575	935	6.92e-170	506	Putative receptor-like protein kinase	OS=Phaseolus vulgaris OX=3885 PE=4 SV=1
PHASIBEAM10F029936T1	I7AYC8	40152	132	67	3	771	412	1062	1193	7.79e-16	83.2	Putative receptor-like protein kinase	OS=Phaseolus vulgaris OX=3885 PE=4 SV=1
PHASIBEAM10F029955T1	I7AYC8	89744	117	10	1	23	367	585	701	2.34e-64	220	Putative receptor-like protein kinase	OS=Phaseolus vulgaris OX=3885 PE=4 SV=1
PHASIBEAM10F029956T1	I7AYC8	39394	66	40	0	198	1	1110	1175	8.75e-08	48.9	Putative receptor-like protein kinase	OS=Phaseolus vulgaris OX=3885 PE=4 SV=1
PHASIBEAM10F029959T1	I7AYC8	77500	120	27	0	103	462	816	935	1.41e-60	204	Putative receptor-like protein kinase	OS=Phaseolus vulgaris OX=3885 PE=4 SV=1
PHASIBEAM10F029962T1	I7AYC8	64894	376	67	5	1	978	575	935	3.85e-156	472	Putative receptor-like protein kinase	OS=Phaseolus vulgaris OX=3885 PE=4 SV=1
PHASIBEAM10F029964T1	I7AYC8	38298	94	38	4	1	273	819	895	3.77e-07	48.1	Putative receptor-like protein kinase	OS=Phaseolus vulgaris OX=3885 PE=4 SV=1
PHASIBEAM10F029976T1	I7AYC8	44554	101	53	1	795	502	1070	1170	1.47e-11	69.7	Putative receptor-like protein kinase	OS=Phaseolus vulgaris OX=3885 PE=4 SV=1
PHASIBEAM10F030002T1	I7AYC8	39450	109	66	0	804	478	1070	1178	1.26e-14	80.1	Putative receptor-like protein kinase	OS=Phaseolus vulgaris OX=3885 PE=4 SV=1
PHASIBEAM10F030022T1	I7AYC8	39860	143	80	2	825	415	1050	1192	1.17e-15	83.2	Putative receptor-like protein kinase	OS=Phaseolus vulgaris OX=3885 PE=4 SV=1
PHASIBEAM10F030027T1	I7AYC8	59024	205	39	6	40	555	743	935	2.34e-55	191	Putative receptor-like protein kinase	OS=Phaseolus vulgaris OX=3885 PE=4 SV=1
PHASIBEAM10F030028T1	I7AYC8	82051	117	21	0	1	351	575	691	3.81e-62	206	Putative receptor-like protein kinase	OS=Phaseolus vulgaris OX=3885 PE=4 SV=1
PHASIBEAM10F030046T1	I7AYC8	44444	117	65	0	474	124	1070	1186	2.85e-20	91.3	Putative receptor-like protein kinase	OS=Phaseolus vulgaris OX=3885 PE=4 SV=1
PHASIBEAM10F030048T1	I7AYC8	57895	95	39	1	1	285	819	912	4.11e-28	108	Putative receptor-like protein kinase	OS=Phaseolus vulgaris OX=3885 PE=4 SV=1
PHASIBEAM10F030057T1	I7AYC8	33333	108	71	1	324	4	1038	1145	7.95e-11	65.5	Putative receptor-like protein kinase	OS=Phaseolus vulgaris OX=3885 PE=4 SV=1
PHASIBEAM10F030069T1	I7AYC8	47059	68	36	0	58	261	594	661	7.98e-18	78.6	Putative receptor-like protein kinase	OS=Phaseolus vulgaris OX=3885 PE=4 SV=1
PHASIBEAM10F030110T1	I7AYC8	86325	117	16	0	1	351	575	691	1.53e-64	213	Putative receptor-like protein kinase	OS=Phaseolus vulgaris OX=3885 PE=4 SV=1
PHASIBEAM10F030113T1	I7AYC8	39850	133	72	4	687	310	1062	1193	1.44e-16	86.7	Putative receptor-like protein kinase	OS=Phaseolus vulgaris OX=3885 PE=4 SV=1
PHASIBEAM10F030117T1	I7AYC8	36441	118	74	1	465	115	1063	1180	2.73e-14	77.0	Putative receptor-like protein kinase	OS=Phaseolus vulgaris OX=3885 PE=4 SV=1
PHASIBEAM10F030144T1	I7AYC8	40816	98	55	3	291	4	1070	1166	1.95e-13	67.0	Putative receptor-like protein kinase	OS=Phaseolus vulgaris OX=3885 PE=4 SV=1
PHASIBEAM10F030150T1	I7AYC8	62176	386	73	5	1	1014	575	935	4.18e-143	437	Putative receptor-like protein kinase	OS=Phaseolus vulgaris OX=3885 PE=4 SV=1
PHASIBEAM10F030186T1	I7AYC8	55689	167	32	4	1	411	780	934	1.09e-44	158	Putative receptor-like protein kinase	OS=Phaseolus vulgaris OX=3885 PE=4 SV=1
PHASIBEAM10F030187T1	I7AYC8	87586	145	18	0	1	435	575	719	1.79e-82	265	Putative receptor-like protein kinase	OS=Phaseolus vulgaris OX=3885 PE=4 SV=1
PHASIBEAM10F030195T1	I7AYC8	50368	272	81	6	4	714	647	899	1.35e-70	236	Putative receptor-like protein kinase	OS=Phaseolus vulgaris OX=3885 PE=4 SV=1
PHASIBEAM10F030196T1	I7AYC8	50980	51	19	1	1	153	819	863	1.45e-08	50.4	Putative receptor-like protein kinase	OS=Phaseolus vulgaris OX=3885 PE=4 SV=1
PHASIBEAM10F030197T1	I7AYC8	65541	148	38	1	4	447	647	781	1.25e-60	203	Putative receptor-like protein kinase	OS=Phaseolus vulgaris OX=3885 PE=4 SV=1
PHASIBEAM10F030236T1	I7AYC8	53448	116	54	0	241	588	594	709	1.57e-36	137	Putative receptor-like protein kinase	OS=Phaseolus vulgaris OX=3885 PE=4 SV=1
PHASIBEAM10F030248T1	I7AYC8	52083	96	46	0	4	291	651	746	2.60e-29	113	Putative receptor-like protein kinase	OS=Phaseolus vulgaris OX=3885 PE=4 SV=1
PHASIBEAM10F030253T1	I7AYC8	35185	270	119	4	4	732	615	855	3.68e-43	160	Putative receptor-like protein kinase	OS=Phaseolus vulgaris OX=3885 PE=4 SV=1
PHASIBEAM10F030279T1	I7AYC8	70428	257	45	5	103	855	704	935	1.32e-94	305	Putative receptor-like protein kinase	OS=Phaseolus vulgaris OX=3885 PE=4 SV=1
PHASIBEAM10F030291T1	I7AYC8	76471	119	15	1	1	357	653	758	5.32e-54	183	Putative receptor-like protein kinase	OS=Phaseolus vulgaris OX=3885 PE=4 SV=1
PHASIBEAM10F030322T1	I7AYC8	88312	154	18	0	1	462	575	728	4.78e-90	286	Putative receptor-like protein kinase	OS=Phaseolus vulgaris OX=3885 PE=4 SV=1
PHASIBEAM10F030323T1	I7AYC8	68617	188	35	4	1	525	780	956	6.40e-74	243	Putative receptor-like protein kinase	OS=Phaseolus vulgaris OX=3885 PE=4 SV=1
PHASIBEAM10F030334T1	I7AYC8	41176	119	69	1	621	268	1062	1180	1.89e-19	93.2	Putative receptor-like protein kinase	OS=Phaseolus vulgaris OX=3885 PE=4 SV=1
PHASIBEAM10F030340T1	I7AYC8	76136	88	21	0	1	264	653	740	1.15e-41	147	Putative receptor-like protein kinase	OS=Phaseolus vulgaris OX=3885 PE=4 SV=1
PHASIBEAM10F030342T1	I7AYC8	93162	117	8	0	1	351	630	746	4.49e-69	226	Putative receptor-like protein kinase	OS=Phaseolus vulgaris OX=3885 PE=4 SV=1
PHASIBEAM10F030344T1	I7AYC8	69091	165	40	1	1	495	780	933	4.38e-73	243	Putative receptor-like protein kinase	OS=Phaseolus vulgaris OX=3885 PE=4 SV=1
PHASIBEAM10F030350T1	I7AYC8	37903	124	72	1	768	412	1070	1193	7.21e-15	76.6	Putative receptor-like protein kinase	OS=Phaseolus vulgaris OX=3885 PE=4 SV=1
PHASIBEAM10F030356T1	I7AYC8	33540	161	98	4	879	415	1035	1192	5.35e-13	73.9	Putative receptor-like protein kinase	OS=Phaseolus vulgaris OX=3885 PE=4 SV=1
PHASIBEAM10F030357T1	I7AYC8	70699	372	52	3	1	978	575	935	2.04e-170	507	Putative receptor-like protein kinase	OS=Phaseolus vulgaris OX=3885 PE=4 SV=1
PHASIBEAM10F030365T1	I7AYC8	39024	123	70	1	834	481	1070	1192	2.14e-18	88.6	Putative receptor-like protein kinase	OS=Phaseolus vulgaris OX=3885 PE=4 SV=1
PHASIBEAM10F030377T1	I7AYC8	69159	107	22	1	145	465	780	875	2.38e-36	134	Putative receptor-like protein kinase	OS=Phaseolus vulgaris OX=3885 PE=4 SV=1
PHASIBEAM10F030393T1	I7AYC8	33133	166	93	1	588	145	1029	1194	4.24e-15	79.7	Putative receptor-like protein kinase	OS=Phaseolus vulgaris OX=3885 PE=4 SV=1
PHASIBEAM10F030405T1	I7AYC8	80342	117	23	0	1	351	819	935	5.21e-53	181	Putative receptor-like protein kinase	OS=Phaseolus vulgaris OX=3885 PE=4 SV=1
PHASIBEAM10F030417T1	I7AYC8	31944	144	63	3	738	412	1050	1193	9.25e-08	57.0	Putative receptor-like protein kinase	OS=Phaseolus vulgaris OX=3885 PE=4 SV=1
PHASIBEAM10F030430T1	I7AYC8	37121	132	77	2	744	367	1062	1193	2.32e-17	86.7	Putative receptor-like protein kinase	OS=Phaseolus vulgaris OX=3885 PE=4 SV=1
PHASIBEAM10F030437T1	I7AYC8	38403	263	101	3	50	688	582	833	3.70e-45	165	Putative receptor-like protein kinase	OS=Phaseolus vulgaris OX=3885 PE=4 SV=1
PHASIBEAM10F030442T1	I7AYC8	40164	122	66	3	483	136	1073	1193	3.96e-17	87.8	Putative receptor-like protein kinase	OS=Phaseolus vulgaris OX=3885 PE=4 SV=1
PHASIBEAM10F030477T1	I7AYC8	76271	118	17	1	1	354	784	890	3.45e-55	186	Putative receptor-like protein kinase	OS=Phaseolus vulgaris OX=3885 PE=4 SV=1
PHASIBEAM10F030478T1	I7AYC8	86885	61	8	0	1	183	575	635	3.76e-31	115	Putative receptor-like protein kinase	OS=Phaseolus vulgaris OX=3885 PE=4 SV=1
PHASIBEAM10F030479T1	I7AYC8	75573	131	21	1	1	393	767	886	4.00e-63	209	Putative receptor-like protein kinase	OS=Phaseolus vulgaris OX=3885 PE=4 SV=1
PHASIBEAM10F030489T1	I7AYC8	77778	198	31	1	1	594	575	759	1.45e-100	317	Putative receptor-like protein kinase	OS=Phaseolus vulgaris OX=3885 PE=4 SV=1
PHASIBEAM10F030490T1	I7AYC8	55340	103	42	2	1	303	819	919	1.03e-29	114	Putative receptor-like protein kinase	OS=Phaseolus vulgaris OX=3885 PE=4 SV=1
PHASIBEAM10F030510T1	I7AYC8	81618	136	25	0	1	408	575	710	1.24e-71	241	Putative receptor-like protein kinase	OS=Phaseolus vulgaris OX=3885 PE=4 SV=1
PHASIBEAM10F030518T1	I7AYC8	31818	110	75	0	693	364	1070	1179	2.04e-12	71.2	Putative receptor-like protein kinase	OS=Phaseolus vulgaris OX=3885 PE=4 SV=1
PHASIBEAM10F030538T1	I7AYC8	72034	118	32	1	1	354	819	935	4.09e-51	176	Putative receptor-like protein kinase	OS=Phaseolus vulgaris OX=3885 PE=4 SV=1
PHASIBEAM10F030553T1	I7AYC8	41129	124	73	0	792	421	1070	1193	4.82e-20	95.9	Putative receptor-like protein kinase	OS=Phaseolus vulgaris OX=3885 PE=4 SV=1
PHASIBEAM10F030600T1	I7AYC8	41304	92	38	3	229	504	764	839	3.85e-13	69.7	Putative receptor-like protein kinase	OS=Phaseolus vulgaris OX=3885 PE=4 SV=1
PHASIBEAM10F030610T1	I7AYC8	43697	119	64	3	789	439	1062	1179	2.73e-17	88.2	Putative receptor-like protein kinase	OS=Phaseolus vulgaris OX=3885 PE=4 SV=1
PHASIBEAM10F030633T1	I7AYC8	40323	124	69	1	768	412	1070	1193	5.24e-14	77.0	Putative receptor-like protein kinase	OS=Phaseolus vulgaris OX=3885 PE=4 SV=1
PHASIBEAM10F030634T1	I7AYC8	70513	78	23	0	7	240	858	935	6.24e-32	119	Putative receptor-like protein kinase	OS=Phaseolus vulgaris OX=3885 PE=4 SV=1
PHASIBEAM10F030646T1	I7AYC8	36364	143	90	1	888	463	1051	1193	1.85e-17	87.4	Putative receptor-like protein kinase	OS=Phaseolus vulgaris OX=3885 PE=4 SV=1
PHASIBEAM10F030655T1	I7AYC8	44615	65	36	0	1	195	575	639	3.74e-09	55.1	Putative receptor-like protein kinase	OS=Phaseolus vulgaris OX=3885 PE=4 SV=1
PHASIBEAM10F030658T1	I7AYC8	83721	172	28	0	1	516	575	746	3.84e-97	307	Putative receptor-like protein kinase	OS=Phaseolus vulgaris OX=3885 PE=4 SV=1
PHASIBEAM10F030659T1	I7AYC8	70238	168	38	2	1	504	780	935	1.04e-63	213	Putative receptor-like protein kinase	OS=Phaseolus vulgaris OX=3885 PE=4 SV=1
PHASIBEAM10F030663T1	I7AYC8	35955	89	56	1	768	505	1038	1126	1.09e-08	59.3	Putative receptor-like protein kinase	OS=Phaseolus vulgaris OX=3885 PE=4 SV=1
PHASIBEAM10F030668T1	I7AYC8	63115	122	39	3	16	372	816	934	6.64e-33	125	Putative receptor-like protein kinase	OS=Phaseolus vulgaris OX=3885 PE=4 SV=1
PHASIBEAM10F030671T1	I7AYC8	81928	83	15	0	1	249	664	746	1.85e-42	149	Putative receptor-like protein kinase	OS=Phaseolus vulgaris OX=3885 PE=4 SV=1
PHASIBEAM10F030672T1	I7AYC8	55294	85	32	3	1	246	819	900	9.70e-23	92.4	Putative receptor-like protein kinase	OS=Phaseolus vulgaris OX=3885 PE=4 SV=1
PHASIBEAM10F030682T1	I7AYC8	40361	166	99	0	46	543	1029	1194	2.33e-35	136	Putative receptor-like protein kinase	OS=Phaseolus vulgaris OX=3885 PE=4 SV=1
PHASIBEAM10F030693T1	I7AYC8	43056	72	41	0	474	259	1119	1190	3.62e-07	50.8	Putative receptor-like protein kinase	OS=Phaseolus vulgaris OX=3885 PE=4 SV=1
PHASIBEAM10F030725T1	I7AYC8	32061	131	49	1	1	273	575	705	7.37e-12	68.2	Putative receptor-like protein kinase	OS=Phaseolus vulgaris OX=3885 PE=4 SV=1
PHASIBEAM10F030737T1	I7AYC8	38621	145	83	2	849	433	1049	1193	2.50e-17	86.7	Putative receptor-like protein kinase	OS=Phaseolus vulgaris OX=3885 PE=4 SV=1
PHASIBEAM10F030739T1	I7AYC8	59401	367	80	9	1	912	575	935	2.26e-124	386	Putative receptor-like protein kinase	OS=Phaseolus vulgaris OX=3885 PE=4 SV=1
PHASIBEAM10F030747T1	I7AYC8	40984	122	53	5	90	410	814	931	4.36e-16	76.6	Putative receptor-like protein kinase	OS=Phaseolus vulgaris OX=3885 PE=4 SV=1
PHASIBEAM10F030759T1	I7AYC8	85484	62	9	0	1	186	653	714	1.73e-32	120	Putative receptor-like protein kinase	OS=Phaseolus vulgaris OX=3885 PE=4 SV=1
PHASIBEAM10F030760T1	I7AYC8	100000	36	0	0	328	435	588	623	3.42e-17	79.3	Putative receptor-like protein kinase	OS=Phaseolus vulgaris OX=3885 PE=4 SV=1
PHASIBEAM10F030765T1	I7AYC8	39860	143	80	2	825	415	1050	1192	1.45e-18	92.4	Putative receptor-like protein kinase	OS=Phaseolus vulgaris OX=3885 PE=4 SV=1
PHASIBEAM10F030776T1	I7AYC8	70940	117	34	0	1	351	819	935	3.71e-53	181	Putative receptor-like protein kinase	OS=Phaseolus vulgaris OX=3885 PE=4 SV=1
PHASIBEAM10F030785T1	I7AYC8	39583	96	57	1	288	4	1050	1145	1.24e-09	60.8	Putative receptor-like protein kinase	OS=Phaseolus vulgaris OX=3885 PE=4 SV=1
PHASIBEAM10F030788T1	I7AYC8	36000	125	80	0	615	241	1072	1196	2.42e-12	70.1	Putative receptor-like protein kinase	OS=Phaseolus vulgaris OX=3885 PE=4 SV=1
PHASIBEAM10F030806T1	I7AYC8	62921	178	55	4	1	522	575	745	1.58e-62	214	Putative receptor-like protein kinase	OS=Phaseolus vulgaris OX=3885 PE=4 SV=1
PHASIBEAM10F030815T1	I7AYC8	42857	119	65	3	789	439	1062	1179	1.11e-15	82.4	Putative receptor-like protein kinase	OS=Phaseolus vulgaris OX=3885 PE=4 SV=1
PHASIBEAM10F030818T1	I7AYC8	77273	154	24	1	31	492	766	908	2.58e-77	251	Putative receptor-like protein kinase	OS=Phaseolus vulgaris OX=3885 PE=4 SV=1
PHASIBEAM10F030820T1	I7AYC8	85787	197	15	1	1	591	575	758	2.34e-111	345	Putative receptor-like protein kinase	OS=Phaseolus vulgaris OX=3885 PE=4 SV=1
PHASIBEAM10F030828T1	I7AYC8	41071	112	64	2	768	436	1070	1180	2.25e-16	82.8	Putative receptor-like protein kinase	OS=Phaseolus vulgaris OX=3885 PE=4 SV=1
PHASIBEAM10F030830T1	I7AYC8	48333	120	29	3	1	261	575	694	3.71e-26	102	Putative receptor-like protein kinase	OS=Phaseolus vulgaris OX=3885 PE=4 SV=1
PHASIBEAM10F030832T1	I7AYC8	45669	127	69	0	804	424	1070	1196	4.63e-22	99.4	Putative receptor-like protein kinase	OS=Phaseolus vulgaris OX=3885 PE=4 SV=1
PHASIBEAM10F030833T1	I7AYC8	90411	146	14	0	61	498	584	729	4.50e-87	278	Putative receptor-like protein kinase	OS=Phaseolus vulgaris OX=3885 PE=4 SV=1
PHASIBEAM10F030838T1	I7AYC8	80337	178	24	1	109	642	746	912	4.44e-75	247	Putative receptor-like protein kinase	OS=Phaseolus vulgaris OX=3885 PE=4 SV=1
PHASIBEAM10F030865T1	I7AYC8	36364	99	62	1	299	6	1038	1136	3.41e-10	65.5	Putative receptor-like protein kinase	OS=Phaseolus vulgaris OX=3885 PE=4 SV=1
PHASIBEAM10F030881T1	I7AYC8	37870	169	94	2	894	391	1031	1189	4.66e-19	91.3	Putative receptor-like protein kinase	OS=Phaseolus vulgaris OX=3885 PE=4 SV=1
PHASIBEAM10F030883T1	I7AYC8	90667	75	7	0	1	225	575	649	2.75e-40	142	Putative receptor-like protein kinase	OS=Phaseolus vulgaris OX=3885 PE=4 SV=1
PHASIBEAM10F030929T1	I7AYC8	71951	164	12	1	1	390	575	738	2.75e-68	231	Putative receptor-like protein kinase	OS=Phaseolus vulgaris OX=3885 PE=4 SV=1
PHASIBEAM10F030944T1	I7AYC8	88506	87	10	0	1	261	575	661	1.28e-47	163	Putative receptor-like protein kinase	OS=Phaseolus vulgaris OX=3885 PE=4 SV=1
PHASIBEAM10F030948T1	I7AYC8	90517	116	11	0	1	348	575	690	3.56e-68	223	Putative receptor-like protein kinase	OS=Phaseolus vulgaris OX=3885 PE=4 SV=1
PHASIBEAM10F030952T1	I7AYC8	41538	130	74	2	768	382	1070	1198	3.92e-17	87.4	Putative receptor-like protein kinase	OS=Phaseolus vulgaris OX=3885 PE=4 SV=1
PHASIBEAM10F030954T1	I7AYC8	34965	143	92	1	822	397	1051	1193	2.95e-13	75.1	Putative receptor-like protein kinase	OS=Phaseolus vulgaris OX=3885 PE=4 SV=1
PHASIBEAM10F030956T1	I7AYC8	40116	172	92	2	936	424	1031	1192	5.62e-19	91.7	Putative receptor-like protein kinase	OS=Phaseolus vulgaris OX=3885 PE=4 SV=1
PHASIBEAM10F030965T1	I7AYC8	69504	141	27	2	420	827	806	935	1.33e-57	201	Putative receptor-like protein kinase	OS=Phaseolus vulgaris OX=3885 PE=4 SV=1
PHASIBEAM10F030966T1	I7AYC8	39200	125	74	2	768	397	1070	1193	2.31e-13	75.5	Putative receptor-like protein kinase	OS=Phaseolus vulgaris OX=3885 PE=4 SV=1
PHASIBEAM10F030987T1	I7AYC8	82234	197	22	1	1	591	575	758	6.29e-105	328	Putative receptor-like protein kinase	OS=Phaseolus vulgaris OX=3885 PE=4 SV=1
PHASIBEAM10F030996T1	I7AYC8	41129	124	68	1	775	419	1070	1193	2.05e-16	84.7	Putative receptor-like protein kinase	OS=Phaseolus vulgaris OX=3885 PE=4 SV=1
PHASIBEAM10F031024T1	I7AYC8	50758	132	65	0	1	396	575	706	7.33e-37	141	Putative receptor-like protein kinase	OS=Phaseolus vulgaris OX=3885 PE=4 SV=1
PHASIBEAM10F031029T1	I7AYC8	73729	118	30	1	1	354	819	935	3.68e-53	181	Putative receptor-like protein kinase	OS=Phaseolus vulgaris OX=3885 PE=4 SV=1
PHASIBEAM10F031037T1	I7AYC8	34756	164	72	7	244	675	787	935	1.70e-11	65.9	Putative receptor-like protein kinase	OS=Phaseolus vulgaris OX=3885 PE=4 SV=1
PHASIBEAM10F031041T1	I7AYC8	78652	89	19	0	1	267	575	663	1.61e-43	151	Putative receptor-like protein kinase	OS=Phaseolus vulgaris OX=3885 PE=4 SV=1
PHASIBEAM10F031046T1	I7AYC8	93103	116	8	0	1	348	575	690	1.18e-68	224	Putative receptor-like protein kinase	OS=Phaseolus vulgaris OX=3885 PE=4 SV=1
PHASIBEAM10F031057T1	I7AYC8	37151	358	145	6	55	936	594	935	3.18e-55	196	Putative receptor-like protein kinase	OS=Phaseolus vulgaris OX=3885 PE=4 SV=1
PHASIBEAM10F031070T1	I7AYC8	35484	124	75	1	768	412	1070	1193	1.16e-12	73.2	Putative receptor-like protein kinase	OS=Phaseolus vulgaris OX=3885 PE=4 SV=1
PHASIBEAM10F031072T1	I7AYC8	54000	100	46	0	58	357	594	693	1.83e-32	121	Putative receptor-like protein kinase	OS=Phaseolus vulgaris OX=3885 PE=4 SV=1
PHASIBEAM10F031079T1	I7AYC8	36648	352	162	5	55	975	594	929	7.46e-56	197	Putative receptor-like protein kinase	OS=Phaseolus vulgaris OX=3885 PE=4 SV=1
PHASIBEAM10F004791T1	I7AYD2	53261	92	14	1	507	232	380	442	4.06e-19	85.9	Retropepsin-like protein	OS=Phaseolus vulgaris OX=3885 PE=4 SV=1
PHASIBEAM10F023236T1	I7AYD7	99435	354	2	0	1	1062	1	354	0.0	707	Haloacid dehalogenase superfamily protein	OS=Phaseolus vulgaris OX=3885 PE=4 SV=1
PHASIBEAM10F000321T1	I7B2F1	50000	78	24	1	145	378	46	108	3.87e-11	62.0	Expansin-like protein	OS=Phaseolus vulgaris OX=3885 PE=4 SV=1
PHASIBEAM10F000427T1	I7B2F1	46154	78	27	1	10	243	46	108	1.59e-09	56.2	Expansin-like protein	OS=Phaseolus vulgaris OX=3885 PE=4 SV=1
PHASIBEAM10F000659T1	I7B2F1	54054	74	30	1	481	702	119	188	5.38e-16	78.2	Expansin-like protein	OS=Phaseolus vulgaris OX=3885 PE=4 SV=1
PHASIBEAM10F000770T1	I7B2F1	48235	85	22	1	157	411	46	108	1.37e-12	68.6	Expansin-like protein	OS=Phaseolus vulgaris OX=3885 PE=4 SV=1
PHASIBEAM10F000781T1	I7B2F1	54667	75	30	1	481	705	119	189	5.12e-16	77.8	Expansin-like protein	OS=Phaseolus vulgaris OX=3885 PE=4 SV=1
PHASIBEAM10F004134T1	I7B2F1	65455	55	19	0	52	216	54	108	1.71e-14	72.4	Expansin-like protein	OS=Phaseolus vulgaris OX=3885 PE=4 SV=1
PHASIBEAM10F004135T1	I7B2F1	65714	70	24	0	1	210	120	189	3.85e-23	91.7	Expansin-like protein	OS=Phaseolus vulgaris OX=3885 PE=4 SV=1
PHASIBEAM10F005139T1	I7B2F1	41146	192	46	4	442	1008	55	182	1.75e-28	115	Expansin-like protein	OS=Phaseolus vulgaris OX=3885 PE=4 SV=1
PHASIBEAM10F006753T1	I7B2F1	62025	79	25	1	1168	1404	120	193	3.29e-19	89.0	Expansin-like protein	OS=Phaseolus vulgaris OX=3885 PE=4 SV=1
PHASIBEAM10F006756T1	I7B2F1	45509	167	62	3	346	837	46	186	2.26e-21	93.2	Expansin-like protein	OS=Phaseolus vulgaris OX=3885 PE=4 SV=1
PHASIBEAM10F007188T1	I7B2F1	53226	62	29	0	175	360	47	108	6.85e-11	64.7	Expansin-like protein	OS=Phaseolus vulgaris OX=3885 PE=4 SV=1
PHASIBEAM10F007627T1	I7B2F1	61972	71	27	0	121	333	119	189	1.42e-12	66.2	Expansin-like protein	OS=Phaseolus vulgaris OX=3885 PE=4 SV=1
PHASIBEAM10F007628T1	I7B2F1	71233	73	20	1	16	231	2	74	9.75e-06	45.8	Expansin-like protein	OS=Phaseolus vulgaris OX=3885 PE=4 SV=1
PHASIBEAM10F007997T1	I7B2F1	68116	69	19	1	901	1098	120	188	1.51e-19	89.7	Expansin-like protein	OS=Phaseolus vulgaris OX=3885 PE=4 SV=1
PHASIBEAM10F009377T1	I7B2F1	55405	74	29	2	1027	1248	119	188	2.68e-15	77.8	Expansin-like protein	OS=Phaseolus vulgaris OX=3885 PE=4 SV=1
PHASIBEAM10F010094T1	I7B2F1	65278	72	18	2	493	693	119	188	1.51e-14	74.3	Expansin-like protein	OS=Phaseolus vulgaris OX=3885 PE=4 SV=1
PHASIBEAM10F010848T1	I7B2F1	59551	89	33	2	523	783	102	189	2.14e-22	96.3	Expansin-like protein	OS=Phaseolus vulgaris OX=3885 PE=4 SV=1
PHASIBEAM10F013641T1	I7B2F1	47015	134	45	3	1	402	1	108	2.13e-10	62.0	Expansin-like protein	OS=Phaseolus vulgaris OX=3885 PE=4 SV=1
PHASIBEAM10F013642T1	I7B2F1	62903	62	23	0	1	186	120	181	6.69e-17	80.5	Expansin-like protein	OS=Phaseolus vulgaris OX=3885 PE=4 SV=1
PHASIBEAM10F016430T1	I7B2F1	63380	71	26	0	1453	1665	119	189	5.72e-15	76.6	Expansin-like protein	OS=Phaseolus vulgaris OX=3885 PE=4 SV=1
PHASIBEAM10F017070T1	I7B2F1	52239	67	12	1	306	446	119	185	1.49e-09	59.7	Expansin-like protein	OS=Phaseolus vulgaris OX=3885 PE=4 SV=1
PHASIBEAM10F017739T1	I7B2F1	52703	74	31	1	409	630	119	188	3.49e-15	76.6	Expansin-like protein	OS=Phaseolus vulgaris OX=3885 PE=4 SV=1
PHASIBEAM10F018100T1	I7B2F1	69697	66	20	0	1	198	120	185	4.75e-21	89.4	Expansin-like protein	OS=Phaseolus vulgaris OX=3885 PE=4 SV=1
PHASIBEAM10F018101T1	I7B2F1	77778	36	8	0	316	423	73	108	2.50e-08	54.7	Expansin-like protein	OS=Phaseolus vulgaris OX=3885 PE=4 SV=1
PHASIBEAM10F018365T1	I7B2F1	71429	63	18	0	457	645	118	180	1.74e-23	97.1	Expansin-like protein	OS=Phaseolus vulgaris OX=3885 PE=4 SV=1
PHASIBEAM10F018697T1	I7B2F1	57143	70	30	0	1096	1305	119	188	2.78e-16	80.1	Expansin-like protein	OS=Phaseolus vulgaris OX=3885 PE=4 SV=1
PHASIBEAM10F020223T1	I7B2F1	79365	63	13	0	190	378	46	108	1.16e-23	97.4	Expansin-like protein	OS=Phaseolus vulgaris OX=3885 PE=4 SV=1
PHASIBEAM10F020935T1	I7B2F1	67164	67	19	1	1066	1257	120	186	3.03e-19	89.0	Expansin-like protein	OS=Phaseolus vulgaris OX=3885 PE=4 SV=1
PHASIBEAM10F022940T1	I7B2F1	67164	67	22	0	1	201	120	186	9.84e-23	92.4	Expansin-like protein	OS=Phaseolus vulgaris OX=3885 PE=4 SV=1
PHASIBEAM10F024535T1	I7B2F1	51515	66	31	1	388	582	119	184	9.55e-12	66.2	Expansin-like protein	OS=Phaseolus vulgaris OX=3885 PE=4 SV=1
PHASIBEAM10F025039T1	I7B2F1	67143	70	22	1	889	1095	120	189	4.90e-20	90.9	Expansin-like protein	OS=Phaseolus vulgaris OX=3885 PE=4 SV=1
PHASIBEAM10F028528T1	I7B2F1	70000	70	21	0	577	786	119	188	9.22e-26	103	Expansin-like protein	OS=Phaseolus vulgaris OX=3885 PE=4 SV=1
PHASIBEAM10F029053T1	I7B2F1	50794	63	31	0	466	654	46	108	7.89e-11	62.8	Expansin-like protein	OS=Phaseolus vulgaris OX=3885 PE=4 SV=1
PHASIBEAM10F029054T1	I7B2F1	53846	65	29	1	391	582	120	184	3.35e-12	67.8	Expansin-like protein	OS=Phaseolus vulgaris OX=3885 PE=4 SV=1
PHASIBEAM10F029109T1	I7B2F1	63492	63	23	0	209	397	46	108	5.12e-15	75.1	Expansin-like protein	OS=Phaseolus vulgaris OX=3885 PE=4 SV=1
PHASIBEAM10F029110T1	I7B2F1	51163	86	31	3	1	258	120	194	1.80e-13	70.5	Expansin-like protein	OS=Phaseolus vulgaris OX=3885 PE=4 SV=1
PHASIBEAM10F029116T1	I7B2F1	68116	69	19	1	712	909	120	188	1.66e-20	92.4	Expansin-like protein	OS=Phaseolus vulgaris OX=3885 PE=4 SV=1
PHASIBEAM10F029281T1	I7B2F1	55224	67	29	1	844	1041	120	186	2.66e-13	71.6	Expansin-like protein	OS=Phaseolus vulgaris OX=3885 PE=4 SV=1
PHASIBEAM10F029735T1	I7B2F1	53623	69	31	1	511	714	120	188	4.17e-13	70.9	Expansin-like protein	OS=Phaseolus vulgaris OX=3885 PE=4 SV=1
PHASIBEAM10F029867T1	I7B2F1	64407	59	17	1	4	180	60	114	1.19e-15	70.5	Expansin-like protein	OS=Phaseolus vulgaris OX=3885 PE=4 SV=1
PHASIBEAM10F030345T1	I7B2F1	53125	64	29	1	43	231	119	182	3.85e-13	67.0	Expansin-like protein	OS=Phaseolus vulgaris OX=3885 PE=4 SV=1
PHASIBEAM10F030346T1	I7B2F1	52381	63	30	0	166	354	46	108	2.12e-12	65.9	Expansin-like protein	OS=Phaseolus vulgaris OX=3885 PE=4 SV=1
PHASIBEAM10F010626T1	I7B2F5	66667	138	22	1	256	597	27	164	1.38e-43	150	Putative retrotransposon	OS=Phaseolus vulgaris OX=3885 PE=4 SV=1
PHASIBEAM10F016071T1	I7B2F5	50704	71	35	0	487	699	53	123	1.99e-14	73.6	Putative retrotransposon	OS=Phaseolus vulgaris OX=3885 PE=4 SV=1
PHASIBEAM10F021010T2	I7B2F5	54945	91	41	0	481	753	34	124	8.62e-17	81.6	Putative retrotransposon	OS=Phaseolus vulgaris OX=3885 PE=4 SV=1
PHASIBEAM10F008736T1	K7VP44	100000	203	0	0	1	609	1	203	1.50e-139	389	Ganglioside-induced differentiation-associated protein	OS=Phaseolus vulgaris OX=3885 GN=PHAVU_002G112800g PE=2 SV=1
PHASIBEAM10F028150T1	K7VP44	44615	65	30	1	1	177	135	199	7.05e-14	65.1	Ganglioside-induced differentiation-associated protein	OS=Phaseolus vulgaris OX=3885 GN=PHAVU_002G112800g PE=2 SV=1
PHASIBEAM10F012107T1	K7VP60	98649	148	0	1	1	438	1	148	1.22e-105	299	Ubiquitin-conjugating enzyme E2 28-like isoform 1	OS=Phaseolus vulgaris OX=3885 GN=PHAVU_008G080800g PE=2 SV=1
PHASIBEAM10F012107T2	K7VP60	100000	148	0	0	1	444	1	148	2.29e-109	309	Ubiquitin-conjugating enzyme E2 28-like isoform 1	OS=Phaseolus vulgaris OX=3885 GN=PHAVU_008G080800g PE=2 SV=1
PHASIBEAM10F012107T3	K7VP60	100000	119	0	0	1	357	30	148	4.25e-87	251	Ubiquitin-conjugating enzyme E2 28-like isoform 1	OS=Phaseolus vulgaris OX=3885 GN=PHAVU_008G080800g PE=2 SV=1
PHASIBEAM10F022964T1	K7VSN8	100000	185	0	0	1	555	1	185	5.51e-138	384	Pathogenesis-induced protein	OS=Phaseolus vulgaris OX=3885 GN=PHAVU_010G112500g PE=2 SV=1
PHASIBEAM10F025369T1	K7W5D2	100000	156	0	0	1	468	1	156	8.64e-115	323	TATA-binding protein-associated phosphoprotein Dr1 protein	OS=Phaseolus vulgaris OX=3885 GN=PHAVU_009G201500g PE=2 SV=1
PHASIBEAM10F009731T3	K7WJL3	85303	347	26	1	91	1131	3	324	2.38e-158	449	HMA domain-containing protein	OS=Phaseolus vulgaris OX=3885 PE=2 SV=1
PHASIBEAM10F009731T4	K7WJL3	85303	347	26	1	91	1131	3	324	2.38e-158	449	HMA domain-containing protein	OS=Phaseolus vulgaris OX=3885 PE=2 SV=1
PHASIBEAM10F014185T1	M1Q7Z8	100000	282	0	0	1	846	1	282	7.99e-142	402	Indehiscent-like protein	OS=Phaseolus vulgaris OX=3885 PE=4 SV=1
PHASIBEAM10F022103T1	O04280	99738	382	1	0	1	1146	1	382	0.0	804	Gibberellin 20-oxidase	OS=Phaseolus vulgaris OX=3885 GN=PHAVU_004G123600g PE=2 SV=2
PHASIBEAM10F022103T2	O04280	99324	296	2	0	1	888	1	296	0.0	622	Gibberellin 20-oxidase	OS=Phaseolus vulgaris OX=3885 GN=PHAVU_004G123600g PE=2 SV=2
PHASIBEAM10F021493T1	O04281	99320	294	2	0	1	882	1	294	0.0	614	Gibberellin 20-oxidase	OS=Phaseolus vulgaris OX=3885 GN=PHAVU_007G064800g PE=2 SV=1
PHASIBEAM10F021493T2	O04281	100000	385	0	0	1	1155	1	385	0.0	808	Gibberellin 20-oxidase	OS=Phaseolus vulgaris OX=3885 GN=PHAVU_007G064800g PE=2 SV=1
PHASIBEAM10F028252T1	O04282	99648	284	1	0	1	852	1	284	0.0	592	Gibberellin 20-oxidase	OS=Phaseolus vulgaris OX=3885 GN=PHAVU_010G087500g PE=2 SV=1
PHASIBEAM10F028252T2	O04282	99730	370	1	0	1	1110	1	370	0.0	766	Gibberellin 20-oxidase	OS=Phaseolus vulgaris OX=3885 GN=PHAVU_010G087500g PE=2 SV=1
PHASIBEAM10F008183T1	O23808	99216	255	2	0	1	765	1	255	0.0	508	Pod storage protein	OS=Phaseolus vulgaris OX=3885 GN=PHAVU_010G144300g PE=2 SV=1
PHASIBEAM10F016077T1	O24320	100000	850	0	0	46	2595	16	865	0.0	1694	Lipoxygenase	OS=Phaseolus vulgaris OX=3885 GN=PHAVU_010G134900g PE=2 SV=2
PHASIBEAM10F016077T2	O24320	99882	850	0	1	46	2592	16	865	0.0	1688	Lipoxygenase	OS=Phaseolus vulgaris OX=3885 GN=PHAVU_010G134900g PE=2 SV=2
PHASIBEAM10F016077T3	O24320	97457	865	20	1	1	2589	1	865	0.0	1683	Lipoxygenase	OS=Phaseolus vulgaris OX=3885 GN=PHAVU_010G134900g PE=2 SV=2
PHASIBEAM10F017387T1	O24321	99176	364	3	0	1	1092	1	364	0.0	756	Cysteine proteinase	OS=Phaseolus vulgaris OX=3885 PE=3 SV=1
PHASIBEAM10F017387T2	O24321	98901	364	4	0	1	1092	1	364	0.0	754	Cysteine proteinase	OS=Phaseolus vulgaris OX=3885 PE=3 SV=1
PHASIBEAM10F030935T1	O24326	76471	34	8	0	166	267	295	328	1.70e-10	57.8	Vacuolar-processing enzyme	OS=Phaseolus vulgaris OX=3885 PE=2 SV=1
PHASIBEAM10F019015T1	O24509	99807	517	1	0	1	1551	135	651	0.0	1073	Acid beta-fructofuranosidase	OS=Phaseolus vulgaris OX=3885 PE=2 SV=1
PHASIBEAM10F019015T4	O24509	99807	517	1	0	1	1551	135	651	0.0	1073	Acid beta-fructofuranosidase	OS=Phaseolus vulgaris OX=3885 PE=2 SV=1
PHASIBEAM10F007796T1	P04770	99706	340	1	0	49	1068	17	356	0.0	656	Glutamine synthetase PR-1	OS=Phaseolus vulgaris OX=3885 PE=2 SV=1
PHASIBEAM10F007796T2	P04770	99118	340	3	0	49	1068	17	356	0.0	653	Glutamine synthetase PR-1	OS=Phaseolus vulgaris OX=3885 PE=2 SV=1
PHASIBEAM10F000154T1	P0CD29	98319	119	2	0	1	357	123	241	6.81e-78	239	NAD(P)H-quinone oxidoreductase subunit 2 B, chloroplastic	OS=Phaseolus vulgaris OX=3885 GN=ndhB2 PE=3 SV=1
PHASIBEAM10F016077T4	P27480	99652	862	3	0	1	2586	1	862	0.0	1719	Linoleate 9S-lipoxygenase 1	OS=Phaseolus vulgaris OX=3885 GN=LOXA PE=3 SV=1
PHASIBEAM10F009288T1	P80366	82090	67	12	0	31	231	358	424	5.35e-45	119	Fe(3+)-Zn(2+) purple acid phosphatase	OS=Phaseolus vulgaris OX=3885 PE=1 SV=3
PHASIBEAM10F019896T1	P93501	100000	305	0	0	1	915	103	407	0.0	607	Ubiquitin-like protein	OS=Phaseolus vulgaris OX=3885 PE=2 SV=1
PHASIBEAM10F002497T1	Q01366	100000	136	0	0	19	426	1	136	1.78e-95	286	Photosystem II protein D1	OS=Phaseolus vulgaris OX=3885 GN=psbA PE=3 SV=2
PHASIBEAM10F002497T2	Q01366	99286	140	1	0	19	438	1	140	4.39e-97	292	Photosystem II protein D1	OS=Phaseolus vulgaris OX=3885 GN=psbA PE=3 SV=2
PHASIBEAM10F026452T1	Q01366	100000	353	0	0	19	1077	1	353	0.0	685	Photosystem II protein D1	OS=Phaseolus vulgaris OX=3885 GN=psbA PE=3 SV=2
PHASIBEAM10F012472T1	Q01899	99240	658	5	0	43	2016	18	675	0.0	1288	Heat shock 70 kDa protein, mitochondrial	OS=Phaseolus vulgaris OX=3885 PE=2 SV=1
PHASIBEAM10F012472T2	Q01899	100000	675	0	0	1	2025	1	675	0.0	1335	Heat shock 70 kDa protein, mitochondrial	OS=Phaseolus vulgaris OX=3885 PE=2 SV=1
PHASIBEAM10F012472T3	Q01899	100000	608	0	0	1	1824	68	675	0.0	1194	Heat shock 70 kDa protein, mitochondrial	OS=Phaseolus vulgaris OX=3885 PE=2 SV=1
PHASIBEAM10F027317T1	Q03972	100000	146	0	0	1	438	1	146	3.20e-93	268	(kidney bean) leghemoglobin	OS=Phaseolus vulgaris OX=3885 GN=PHAVU_007G141900g PE=3 SV=1
PHASIBEAM10F027317T2	Q03972	100000	146	0	0	1	438	1	146	3.20e-93	268	(kidney bean) leghemoglobin	OS=Phaseolus vulgaris OX=3885 GN=PHAVU_007G141900g PE=3 SV=1
PHASIBEAM10F027571T1	Q03972	74265	136	35	0	1	408	1	136	4.59e-72	214	(kidney bean) leghemoglobin	OS=Phaseolus vulgaris OX=3885 GN=PHAVU_007G141900g PE=3 SV=1
PHASIBEAM10F027870T1	Q03972	100000	146	0	0	1	438	1	146	3.20e-93	268	(kidney bean) leghemoglobin	OS=Phaseolus vulgaris OX=3885 GN=PHAVU_007G141900g PE=3 SV=1
PHASIBEAM10F028219T1	Q03972	100000	146	0	0	1	438	1	146	3.20e-93	268	(kidney bean) leghemoglobin	OS=Phaseolus vulgaris OX=3885 GN=PHAVU_007G141900g PE=3 SV=1
PHASIBEAM10F009040T1	Q0H212	99156	237	2	0	130	840	64	300	2.66e-171	486	Abscisic acid 8'-hydroxylase	OS=Phaseolus vulgaris OX=3885 GN=CYP707A1 PE=2 SV=1
PHASIBEAM10F026672T1	Q107R6	100000	249	0	0	1	747	1	249	1.09e-147	414	Aquaporin	OS=Phaseolus vulgaris OX=3885 GN=Aqp1 PE=2 SV=1
PHASIBEAM10F009857T1	Q2N1E0	100000	238	0	0	220	933	1	238	6.25e-139	412	Group 3 late embryogenesis abundant protein	OS=Phaseolus vulgaris OX=3885 GN=LEA3 PE=3 SV=1
PHASIBEAM10F009857T2	Q2N1E0	100000	238	0	0	220	933	1	238	3.24e-139	411	Group 3 late embryogenesis abundant protein	OS=Phaseolus vulgaris OX=3885 GN=LEA3 PE=3 SV=1
PHASIBEAM10F009857T3	Q2N1E0	100000	238	0	0	220	933	1	238	5.45e-139	411	Group 3 late embryogenesis abundant protein	OS=Phaseolus vulgaris OX=3885 GN=LEA3 PE=3 SV=1
PHASIBEAM10F009857T4	Q2N1E0	100000	238	0	0	220	933	1	238	2.67e-139	411	Group 3 late embryogenesis abundant protein	OS=Phaseolus vulgaris OX=3885 GN=LEA3 PE=3 SV=1
PHASIBEAM10F009857T5	Q2N1E0	100000	238	0	0	220	933	1	238	2.58e-139	412	Group 3 late embryogenesis abundant protein	OS=Phaseolus vulgaris OX=3885 GN=LEA3 PE=3 SV=1
PHASIBEAM10F009857T6	Q2N1E0	100000	238	0	0	220	933	1	238	1.14e-138	411	Group 3 late embryogenesis abundant protein	OS=Phaseolus vulgaris OX=3885 GN=LEA3 PE=3 SV=1
PHASIBEAM10F009857T7	Q2N1E0	100000	238	0	0	220	933	1	238	3.24e-139	411	Group 3 late embryogenesis abundant protein	OS=Phaseolus vulgaris OX=3885 GN=LEA3 PE=3 SV=1
PHASIBEAM10F012865T1	Q2TMH4	99467	1126	3	1	1	3369	1	1126	0.0	2142	DNA mismatch repair protein	OS=Phaseolus vulgaris OX=3885 PE=2 SV=1
PHASIBEAM10F026932T1	Q2VIS2	100000	811	0	0	1	2433	1	811	0.0	1610	phosphatidylinositol 3-kinase	OS=Phaseolus vulgaris OX=3885 GN=PI3K1 PE=3 SV=1
PHASIBEAM10F026932T2	Q2VIS2	100000	811	0	0	1	2433	1	811	0.0	1610	phosphatidylinositol 3-kinase	OS=Phaseolus vulgaris OX=3885 GN=PI3K1 PE=3 SV=1
PHASIBEAM10F026932T3	Q2VIS2	99740	768	2	0	1	2304	1	768	0.0	1517	phosphatidylinositol 3-kinase	OS=Phaseolus vulgaris OX=3885 GN=PI3K1 PE=3 SV=1
PHASIBEAM10F007514T1	Q3KRR4	99647	567	2	0	67	1767	23	589	0.0	1179	9-cis-epoxycarotenoid dioxygenase 2	OS=Phaseolus vulgaris OX=3885 GN=NCED2 PE=3 SV=1
PHASIBEAM10F015529T1	Q3ZM65	100000	36	0	0	130	237	18	53	6.23e-20	77.0	Putative SAMDC uORF	OS=Phaseolus vulgaris OX=3885 GN=PHAVU_003G044300g PE=2 SV=1
PHASIBEAM10F013396T1	Q41100	100000	425	0	0	1	1275	1	425	0.0	865	Alpha-galactosidase	OS=Phaseolus vulgaris OX=3885 PE=2 SV=1
PHASIBEAM10F013396T2	Q41100	100000	351	0	0	37	1089	75	425	0.0	730	Alpha-galactosidase	OS=Phaseolus vulgaris OX=3885 PE=2 SV=1
PHASIBEAM10F013396T4	Q41100	100000	329	0	0	1	987	97	425	0.0	682	Alpha-galactosidase	OS=Phaseolus vulgaris OX=3885 PE=2 SV=1
PHASIBEAM10F013396T5	Q41100	100000	329	0	0	1	987	97	425	0.0	682	Alpha-galactosidase	OS=Phaseolus vulgaris OX=3885 PE=2 SV=1
PHASIBEAM10F013396T6	Q41100	100000	351	0	0	1	1053	1	351	0.0	717	Alpha-galactosidase	OS=Phaseolus vulgaris OX=3885 PE=2 SV=1
PHASIBEAM10F025109T1	Q41109	93792	451	1	1	1	1353	1	424	0.0	717	Regulator of MAT2	OS=Phaseolus vulgaris OX=3885 GN=ROM2 PE=2 SV=1
PHASIBEAM10F025109T3	Q41109	99764	424	1	0	1	1272	1	424	0.0	731	Regulator of MAT2	OS=Phaseolus vulgaris OX=3885 GN=ROM2 PE=2 SV=1
PHASIBEAM10F025109T6	Q41109	99529	425	1	1	1	1275	1	424	0.0	726	Regulator of MAT2	OS=Phaseolus vulgaris OX=3885 GN=ROM2 PE=2 SV=1
PHASIBEAM10F025109T7	Q41109	99764	424	1	0	1	1272	1	424	0.0	731	Regulator of MAT2	OS=Phaseolus vulgaris OX=3885 GN=ROM2 PE=2 SV=1
PHASIBEAM10F028033T1	Q41111	100000	51	0	0	1	153	1	51	1.06e-16	77.0	Dehydrin	OS=Phaseolus vulgaris OX=3885 GN=PHAVU_009G004400g PE=2 SV=1
PHASIBEAM10F021093T1	Q41113	99706	340	0	1	1	1020	1	339	0.0	532	BZIP transcriptional repressor ROM1	OS=Phaseolus vulgaris OX=3885 GN=PHAVU_003G252000g PE=2 SV=1
PHASIBEAM10F021093T2	Q41113	100000	339	0	0	1	1017	1	339	0.0	536	BZIP transcriptional repressor ROM1	OS=Phaseolus vulgaris OX=3885 GN=PHAVU_003G252000g PE=2 SV=1
PHASIBEAM10F021093T3	Q41113	100000	290	0	0	49	918	50	339	2.03e-178	498	BZIP transcriptional repressor ROM1	OS=Phaseolus vulgaris OX=3885 GN=PHAVU_003G252000g PE=2 SV=1
PHASIBEAM10F026545T1	Q41115	98608	431	5	1	1	1293	1	430	0.0	722	Alpha-phaseolin	OS=Phaseolus vulgaris OX=3885 PE=3 SV=1
PHASIBEAM10F013262T1	Q41121	97484	159	4	0	1	477	1	159	1.84e-101	292	Nodulin-30	OS=Phaseolus vulgaris OX=3885 GN=NPV30 PE=2 SV=1
PHASIBEAM10F018089T1	Q41123	63333	60	21	1	195	16	79	137	5.21e-21	81.6	PVPR3 protein	OS=Phaseolus vulgaris OX=3885 GN=PVPR3 PE=2 SV=1
PHASIBEAM10F026562T1	Q41123	100000	136	0	0	1	408	1	136	1.01e-88	256	PVPR3 protein	OS=Phaseolus vulgaris OX=3885 GN=PVPR3 PE=2 SV=1
PHASIBEAM10F012875T1	Q41124	98955	287	2	1	1	858	1	287	0.0	504	Chloroplast RNA binding protein	OS=Phaseolus vulgaris OX=3885 GN=RNP1 PE=2 SV=1
PHASIBEAM10F012875T2	Q41124	99303	287	2	0	1	861	1	287	0.0	510	Chloroplast RNA binding protein	OS=Phaseolus vulgaris OX=3885 GN=RNP1 PE=2 SV=1
PHASIBEAM10F012875T3	Q41124	98870	177	2	0	1	531	1	177	2.61e-96	283	Chloroplast RNA binding protein	OS=Phaseolus vulgaris OX=3885 GN=RNP1 PE=2 SV=1
PHASIBEAM10F003368T1	Q41126	97938	97	1	1	1	291	1	96	8.68e-50	155	Non-specific lipid transfer-like protein	OS=Phaseolus vulgaris OX=3885 GN=PHAVU_011G047400g PE=2 SV=1
PHASIBEAM10F000091T1	Q43632	100000	214	0	0	1	642	208	421	1.32e-135	388	Phaseolin	OS=Phaseolus vulgaris OX=3885 GN=Phs PE=2 SV=1
PHASIBEAM10F020728T1	Q43634	100000	153	0	0	1	459	1	153	1.05e-106	302	Intracellular pathogenesis related protein	OS=Phaseolus vulgaris OX=3885 GN=Ypr10 PE=3 SV=1
PHASIBEAM10F020729T1	Q43634	100000	155	0	0	1	465	1	155	4.08e-108	306	Intracellular pathogenesis related protein	OS=Phaseolus vulgaris OX=3885 GN=Ypr10 PE=3 SV=1
PHASIBEAM10F025380T1	Q43634	100000	155	0	0	1	465	1	155	4.08e-108	306	Intracellular pathogenesis related protein	OS=Phaseolus vulgaris OX=3885 GN=Ypr10 PE=3 SV=1
PHASIBEAM10F025380T2	Q43634	100000	155	0	0	1	465	1	155	4.08e-108	306	Intracellular pathogenesis related protein	OS=Phaseolus vulgaris OX=3885 GN=Ypr10 PE=3 SV=1
PHASIBEAM10F025380T3	Q43634	100000	155	0	0	1	465	1	155	4.08e-108	306	Intracellular pathogenesis related protein	OS=Phaseolus vulgaris OX=3885 GN=Ypr10 PE=3 SV=1
PHASIBEAM10F016277T2	Q43822	99398	332	2	0	1	996	130	461	0.0	695	Glycerol-3-phosphate acyltransferase, chloroplastic	OS=Phaseolus vulgaris OX=3885 GN=PLSB PE=2 SV=1
PHASIBEAM10F016277T3	Q43822	99398	332	2	0	1	996	130	461	0.0	695	Glycerol-3-phosphate acyltransferase, chloroplastic	OS=Phaseolus vulgaris OX=3885 GN=PLSB PE=2 SV=1
PHASIBEAM10F016277T4	Q43822	96112	463	16	1	1	1389	1	461	0.0	841	Glycerol-3-phosphate acyltransferase, chloroplastic	OS=Phaseolus vulgaris OX=3885 GN=PLSB PE=2 SV=1
PHASIBEAM10F008688T7	Q5DW42	100000	702	0	0	1	2106	295	996	0.0	1428	non-specific serine/threonine protein kinase	OS=Phaseolus vulgaris OX=3885 GN=Pvphot2 PE=2 SV=1
PHASIBEAM10F024543T1	Q5DW43	97420	969	3	3	61	2907	21	987	0.0	1769	non-specific serine/threonine protein kinase	OS=Phaseolus vulgaris OX=3885 GN=Pvphot1b PE=2 SV=1
PHASIBEAM10F002243T1	Q5DW44	99385	976	6	0	1	2928	1	976	0.0	1927	non-specific serine/threonine protein kinase	OS=Phaseolus vulgaris OX=3885 GN=Pvphot1a PE=2 SV=1
PHASIBEAM10F002243T11	Q5DW44	99385	976	6	0	1	2928	1	976	0.0	1927	non-specific serine/threonine protein kinase	OS=Phaseolus vulgaris OX=3885 GN=Pvphot1a PE=2 SV=1
PHASIBEAM10F002243T12	Q5DW44	99385	976	6	0	1	2928	1	976	0.0	1927	non-specific serine/threonine protein kinase	OS=Phaseolus vulgaris OX=3885 GN=Pvphot1a PE=2 SV=1
PHASIBEAM10F002243T19	Q5DW44	99385	976	6	0	1	2928	1	976	0.0	1927	non-specific serine/threonine protein kinase	OS=Phaseolus vulgaris OX=3885 GN=Pvphot1a PE=2 SV=1
PHASIBEAM10F002243T20	Q5DW44	99385	976	6	0	1	2928	1	976	0.0	1927	non-specific serine/threonine protein kinase	OS=Phaseolus vulgaris OX=3885 GN=Pvphot1a PE=2 SV=1
PHASIBEAM10F002243T24	Q5DW44	99385	976	6	0	1	2928	1	976	0.0	1927	non-specific serine/threonine protein kinase	OS=Phaseolus vulgaris OX=3885 GN=Pvphot1a PE=2 SV=1
PHASIBEAM10F002243T26	Q5DW44	99385	976	6	0	1	2928	1	976	0.0	1927	non-specific serine/threonine protein kinase	OS=Phaseolus vulgaris OX=3885 GN=Pvphot1a PE=2 SV=1
PHASIBEAM10F002243T27	Q5DW44	99385	976	6	0	1	2928	1	976	0.0	1927	non-specific serine/threonine protein kinase	OS=Phaseolus vulgaris OX=3885 GN=Pvphot1a PE=2 SV=1
PHASIBEAM10F002243T28	Q5DW44	99385	976	6	0	1	2928	1	976	0.0	1927	non-specific serine/threonine protein kinase	OS=Phaseolus vulgaris OX=3885 GN=Pvphot1a PE=2 SV=1
PHASIBEAM10F002243T3	Q5DW44	99385	976	6	0	1	2928	1	976	0.0	1927	non-specific serine/threonine protein kinase	OS=Phaseolus vulgaris OX=3885 GN=Pvphot1a PE=2 SV=1
PHASIBEAM10F002243T4	Q5DW44	99385	976	6	0	1	2928	1	976	0.0	1927	non-specific serine/threonine protein kinase	OS=Phaseolus vulgaris OX=3885 GN=Pvphot1a PE=2 SV=1
PHASIBEAM10F002243T5	Q5DW44	99385	976	6	0	1	2928	1	976	0.0	1927	non-specific serine/threonine protein kinase	OS=Phaseolus vulgaris OX=3885 GN=Pvphot1a PE=2 SV=1
PHASIBEAM10F002243T6	Q5DW44	99385	976	6	0	16	2943	1	976	0.0	1927	non-specific serine/threonine protein kinase	OS=Phaseolus vulgaris OX=3885 GN=Pvphot1a PE=2 SV=1
PHASIBEAM10F002243T9	Q5DW44	99385	976	6	0	22	2949	1	976	0.0	1926	non-specific serine/threonine protein kinase	OS=Phaseolus vulgaris OX=3885 GN=Pvphot1a PE=2 SV=1
PHASIBEAM10F002132T1	Q5W1H9	99804	510	1	0	1	1530	1	510	0.0	1053	inositol-3-phosphate synthase	OS=Phaseolus vulgaris OX=3885 GN=mips PE=2 SV=2
PHASIBEAM10F002132T3	Q5W1H9	99765	425	1	0	10	1284	86	510	0.0	876	inositol-3-phosphate synthase	OS=Phaseolus vulgaris OX=3885 GN=mips PE=2 SV=2
PHASIBEAM10F000041T1	Q69F85	51020	98	39	3	4	285	341	433	2.15e-17	77.8	Gag-pol polyprotein	OS=Phaseolus vulgaris OX=3885 GN=BA23 PE=4 SV=1
PHASIBEAM10F000114T1	Q69F85	59111	225	92	0	175	849	851	1075	1.99e-82	272	Gag-pol polyprotein	OS=Phaseolus vulgaris OX=3885 GN=BA23 PE=4 SV=1
PHASIBEAM10F000282T1	Q69F85	57658	222	81	3	1	666	369	577	1.79e-62	212	Gag-pol polyprotein	OS=Phaseolus vulgaris OX=3885 GN=BA23 PE=4 SV=1
PHASIBEAM10F000291T1	Q69F85	75862	58	14	0	1	174	334	391	5.18e-25	99.0	Gag-pol polyprotein	OS=Phaseolus vulgaris OX=3885 GN=BA23 PE=4 SV=1
PHASIBEAM10F000310T1	Q69F85	42391	92	41	3	76	315	141	232	1.69e-11	61.2	Gag-pol polyprotein	OS=Phaseolus vulgaris OX=3885 GN=BA23 PE=4 SV=1
PHASIBEAM10F000315T1	Q69F85	45205	73	40	0	334	552	851	923	1.02e-08	56.2	Gag-pol polyprotein	OS=Phaseolus vulgaris OX=3885 GN=BA23 PE=4 SV=1
PHASIBEAM10F000343T1	Q69F85	38272	81	26	3	1	183	752	828	2.93e-06	45.4	Gag-pol polyprotein	OS=Phaseolus vulgaris OX=3885 GN=BA23 PE=4 SV=1
PHASIBEAM10F000368T1	Q69F85	47239	163	85	1	4	489	1680	1842	8.35e-35	130	Gag-pol polyprotein	OS=Phaseolus vulgaris OX=3885 GN=BA23 PE=4 SV=1
PHASIBEAM10F000392T1	Q69F85	66667	39	13	0	223	339	205	243	1.49e-12	64.7	Gag-pol polyprotein	OS=Phaseolus vulgaris OX=3885 GN=BA23 PE=4 SV=1
PHASIBEAM10F000396T1	Q69F85	53488	43	20	0	142	270	423	465	1.96e-06	48.1	Gag-pol polyprotein	OS=Phaseolus vulgaris OX=3885 GN=BA23 PE=4 SV=1
PHASIBEAM10F000399T1	Q69F85	49219	128	41	3	148	477	141	262	2.08e-31	120	Gag-pol polyprotein	OS=Phaseolus vulgaris OX=3885 GN=BA23 PE=4 SV=1
PHASIBEAM10F000416T1	Q69F85	67456	169	50	3	1	501	490	655	1.88e-44	158	Gag-pol polyprotein	OS=Phaseolus vulgaris OX=3885 GN=BA23 PE=4 SV=1
PHASIBEAM10F000449T1	Q69F85	65957	47	16	0	304	444	208	254	1.22e-15	75.1	Gag-pol polyprotein	OS=Phaseolus vulgaris OX=3885 GN=BA23 PE=4 SV=1
PHASIBEAM10F000490T1	Q69F85	41333	75	42	1	268	492	1486	1558	1.36e-15	75.5	Gag-pol polyprotein	OS=Phaseolus vulgaris OX=3885 GN=BA23 PE=4 SV=1
PHASIBEAM10F000524T1	Q69F85	39175	97	55	2	4	282	759	855	7.98e-13	65.1	Gag-pol polyprotein	OS=Phaseolus vulgaris OX=3885 GN=BA23 PE=4 SV=1
PHASIBEAM10F000646T1	Q69F85	56391	133	58	0	1	399	250	382	2.80e-49	170	Gag-pol polyprotein	OS=Phaseolus vulgaris OX=3885 GN=BA23 PE=4 SV=1
PHASIBEAM10F000655T1	Q69F85	57500	40	17	0	151	270	210	249	1.87e-11	60.5	Gag-pol polyprotein	OS=Phaseolus vulgaris OX=3885 GN=BA23 PE=4 SV=1
PHASIBEAM10F000678T1	Q69F85	43354	316	156	4	1	933	750	1047	1.24e-80	268	Gag-pol polyprotein	OS=Phaseolus vulgaris OX=3885 GN=BA23 PE=4 SV=1
PHASIBEAM10F000686T1	Q69F85	53333	60	27	1	262	441	204	262	2.18e-16	77.0	Gag-pol polyprotein	OS=Phaseolus vulgaris OX=3885 GN=BA23 PE=4 SV=1
PHASIBEAM10F000757T1	Q69F85	30357	112	58	4	130	441	139	238	2.38e-06	48.1	Gag-pol polyprotein	OS=Phaseolus vulgaris OX=3885 GN=BA23 PE=4 SV=1
PHASIBEAM10F000764T1	Q69F85	42462	325	129	7	253	1062	200	521	1.23e-70	243	Gag-pol polyprotein	OS=Phaseolus vulgaris OX=3885 GN=BA23 PE=4 SV=1
PHASIBEAM10F000798T1	Q69F85	45536	112	33	4	76	351	141	244	2.43e-20	87.0	Gag-pol polyprotein	OS=Phaseolus vulgaris OX=3885 GN=BA23 PE=4 SV=1
PHASIBEAM10F000899T1	Q69F85	57265	234	72	4	52	693	141	366	2.35e-81	267	Gag-pol polyprotein	OS=Phaseolus vulgaris OX=3885 GN=BA23 PE=4 SV=1
PHASIBEAM10F000911T1	Q69F85	73770	61	16	0	1	183	334	394	4.27e-25	99.4	Gag-pol polyprotein	OS=Phaseolus vulgaris OX=3885 GN=BA23 PE=4 SV=1
PHASIBEAM10F000925T1	Q69F85	33750	80	52	1	223	459	190	269	8.53e-07	50.1	Gag-pol polyprotein	OS=Phaseolus vulgaris OX=3885 GN=BA23 PE=4 SV=1
PHASIBEAM10F000935T1	Q69F85	43750	48	27	0	4	147	1721	1768	3.78e-06	45.4	Gag-pol polyprotein	OS=Phaseolus vulgaris OX=3885 GN=BA23 PE=4 SV=1
PHASIBEAM10F000995T1	Q69F85	66667	48	16	0	522	379	1196	1243	2.70e-14	72.4	Gag-pol polyprotein	OS=Phaseolus vulgaris OX=3885 GN=BA23 PE=4 SV=1
PHASIBEAM10F000996T1	Q69F85	38776	196	61	6	423	4	445	637	9.23e-27	106	Gag-pol polyprotein	OS=Phaseolus vulgaris OX=3885 GN=BA23 PE=4 SV=1
PHASIBEAM10F000997T1	Q69F85	42063	126	62	2	301	669	216	333	4.79e-24	102	Gag-pol polyprotein	OS=Phaseolus vulgaris OX=3885 GN=BA23 PE=4 SV=1
PHASIBEAM10F001005T1	Q69F85	36207	116	67	2	1	345	326	435	2.04e-13	67.4	Gag-pol polyprotein	OS=Phaseolus vulgaris OX=3885 GN=BA23 PE=4 SV=1
PHASIBEAM10F001033T1	Q69F85	35000	120	73	2	1	354	343	459	1.53e-15	73.6	Gag-pol polyprotein	OS=Phaseolus vulgaris OX=3885 GN=BA23 PE=4 SV=1
PHASIBEAM10F001066T1	Q69F85	44737	76	38	1	58	285	1456	1527	1.16e-13	67.0	Gag-pol polyprotein	OS=Phaseolus vulgaris OX=3885 GN=BA23 PE=4 SV=1
PHASIBEAM10F001067T1	Q69F85	49057	53	20	2	339	202	469	521	4.08e-11	44.3	Gag-pol polyprotein	OS=Phaseolus vulgaris OX=3885 GN=BA23 PE=4 SV=1
PHASIBEAM10F001556T1	Q69F85	36364	66	41	1	197	3	211	276	7.91e-06	49.3	Gag-pol polyprotein	OS=Phaseolus vulgaris OX=3885 GN=BA23 PE=4 SV=1
PHASIBEAM10F001689T1	Q69F85	40698	86	35	3	474	241	1764	1841	6.93e-07	50.1	Gag-pol polyprotein	OS=Phaseolus vulgaris OX=3885 GN=BA23 PE=4 SV=1
PHASIBEAM10F002254T1	Q69F85	62500	40	15	0	7	126	454	493	1.67e-10	60.1	Gag-pol polyprotein	OS=Phaseolus vulgaris OX=3885 GN=BA23 PE=4 SV=1
PHASIBEAM10F002490T1	Q69F85	54054	74	29	2	124	333	581	653	1.84e-16	75.9	Gag-pol polyprotein	OS=Phaseolus vulgaris OX=3885 GN=BA23 PE=4 SV=1
PHASIBEAM10F002492T1	Q69F85	51064	47	16	2	271	408	210	250	1.41e-07	51.6	Gag-pol polyprotein	OS=Phaseolus vulgaris OX=3885 GN=BA23 PE=4 SV=1
PHASIBEAM10F002534T1	Q69F85	42308	52	30	0	109	264	413	464	4.18e-09	51.2	Gag-pol polyprotein	OS=Phaseolus vulgaris OX=3885 GN=BA23 PE=4 SV=1
PHASIBEAM10F002539T1	Q69F85	51786	56	27	0	287	120	420	475	1.34e-12	63.9	Gag-pol polyprotein	OS=Phaseolus vulgaris OX=3885 GN=BA23 PE=4 SV=1
PHASIBEAM10F002562T1	Q69F85	43243	74	36	2	410	192	357	425	9.44e-06	49.7	Gag-pol polyprotein	OS=Phaseolus vulgaris OX=3885 GN=BA23 PE=4 SV=1
PHASIBEAM10F002563T1	Q69F85	62609	115	40	1	690	346	564	675	2.20e-37	142	Gag-pol polyprotein	OS=Phaseolus vulgaris OX=3885 GN=BA23 PE=4 SV=1
PHASIBEAM10F002588T1	Q69F85	72500	40	11	0	633	514	1784	1823	5.13e-11	63.9	Gag-pol polyprotein	OS=Phaseolus vulgaris OX=3885 GN=BA23 PE=4 SV=1
PHASIBEAM10F002988T1	Q69F85	44231	52	29	0	406	561	1470	1521	8.82e-07	50.8	Gag-pol polyprotein	OS=Phaseolus vulgaris OX=3885 GN=BA23 PE=4 SV=1
PHASIBEAM10F003003T1	Q69F85	55357	112	43	2	61	396	748	852	6.42e-28	109	Gag-pol polyprotein	OS=Phaseolus vulgaris OX=3885 GN=BA23 PE=4 SV=1
PHASIBEAM10F003011T1	Q69F85	33333	225	89	5	681	172	210	428	1.27e-27	117	Gag-pol polyprotein	OS=Phaseolus vulgaris OX=3885 GN=BA23 PE=4 SV=1
PHASIBEAM10F003017T1	Q69F85	56098	41	18	0	125	3	189	229	1.69e-17	59.7	Gag-pol polyprotein	OS=Phaseolus vulgaris OX=3885 GN=BA23 PE=4 SV=1
PHASIBEAM10F003040T1	Q69F85	64000	50	18	0	58	207	725	774	1.95e-14	67.8	Gag-pol polyprotein	OS=Phaseolus vulgaris OX=3885 GN=BA23 PE=4 SV=1
PHASIBEAM10F003066T1	Q69F85	77500	40	9	0	242	123	348	387	2.89e-13	66.2	Gag-pol polyprotein	OS=Phaseolus vulgaris OX=3885 GN=BA23 PE=4 SV=1
PHASIBEAM10F003085T1	Q69F85	30592	304	152	5	319	1053	464	767	1.76e-42	160	Gag-pol polyprotein	OS=Phaseolus vulgaris OX=3885 GN=BA23 PE=4 SV=1
PHASIBEAM10F003094T1	Q69F85	72727	33	9	0	287	189	1804	1836	5.85e-09	53.5	Gag-pol polyprotein	OS=Phaseolus vulgaris OX=3885 GN=BA23 PE=4 SV=1
PHASIBEAM10F003095T1	Q69F85	55357	56	25	0	193	360	210	265	6.49e-16	82.4	Gag-pol polyprotein	OS=Phaseolus vulgaris OX=3885 GN=BA23 PE=4 SV=1
PHASIBEAM10F003111T1	Q69F85	41538	65	38	0	417	223	651	715	1.55e-14	65.5	Gag-pol polyprotein	OS=Phaseolus vulgaris OX=3885 GN=BA23 PE=4 SV=1
PHASIBEAM10F003138T1	Q69F85	42759	145	43	2	1	315	619	763	2.40e-27	106	Gag-pol polyprotein	OS=Phaseolus vulgaris OX=3885 GN=BA23 PE=4 SV=1
PHASIBEAM10F003162T1	Q69F85	33442	308	139	8	91	828	338	641	1.87e-30	124	Gag-pol polyprotein	OS=Phaseolus vulgaris OX=3885 GN=BA23 PE=4 SV=1
PHASIBEAM10F003196T1	Q69F85	52857	70	33	0	289	498	815	884	7.61e-15	77.4	Gag-pol polyprotein	OS=Phaseolus vulgaris OX=3885 GN=BA23 PE=4 SV=1
PHASIBEAM10F003286T1	Q69F85	45349	86	47	0	528	271	581	666	1.28e-15	80.1	Gag-pol polyprotein	OS=Phaseolus vulgaris OX=3885 GN=BA23 PE=4 SV=1
PHASIBEAM10F003289T1	Q69F85	34127	126	77	2	1	360	334	459	5.14e-18	80.9	Gag-pol polyprotein	OS=Phaseolus vulgaris OX=3885 GN=BA23 PE=4 SV=1
PHASIBEAM10F003765T6	Q69F85	47706	109	55	1	1	321	741	849	1.33e-18	84.0	Gag-pol polyprotein	OS=Phaseolus vulgaris OX=3885 GN=BA23 PE=4 SV=1
PHASIBEAM10F003775T1	Q69F85	83333	30	5	0	92	3	865	894	1.93e-10	56.6	Gag-pol polyprotein	OS=Phaseolus vulgaris OX=3885 GN=BA23 PE=4 SV=1
PHASIBEAM10F004136T1	Q69F85	82143	28	5	0	243	160	716	743	1.92e-07	50.1	Gag-pol polyprotein	OS=Phaseolus vulgaris OX=3885 GN=BA23 PE=4 SV=1
PHASIBEAM10F004158T1	Q69F85	77519	129	29	0	471	85	541	669	6.36e-62	207	Gag-pol polyprotein	OS=Phaseolus vulgaris OX=3885 GN=BA23 PE=4 SV=1
PHASIBEAM10F004181T1	Q69F85	37113	97	60	1	399	112	589	685	1.80e-16	76.6	Gag-pol polyprotein	OS=Phaseolus vulgaris OX=3885 GN=BA23 PE=4 SV=1
PHASIBEAM10F004405T1	Q69F85	59649	57	23	0	46	216	434	490	3.94e-19	84.3	Gag-pol polyprotein	OS=Phaseolus vulgaris OX=3885 GN=BA23 PE=4 SV=1
PHASIBEAM10F004677T1	Q69F85	46667	75	38	1	541	323	404	478	2.39e-11	64.3	Gag-pol polyprotein	OS=Phaseolus vulgaris OX=3885 GN=BA23 PE=4 SV=1
PHASIBEAM10F004678T1	Q69F85	50538	93	39	2	281	3	255	340	2.67e-23	98.2	Gag-pol polyprotein	OS=Phaseolus vulgaris OX=3885 GN=BA23 PE=4 SV=1
PHASIBEAM10F004712T1	Q69F85	71186	59	17	0	330	154	1758	1816	1.92e-20	87.0	Gag-pol polyprotein	OS=Phaseolus vulgaris OX=3885 GN=BA23 PE=4 SV=1
PHASIBEAM10F004786T1	Q69F85	51648	91	43	1	541	810	1769	1859	6.77e-22	97.4	Gag-pol polyprotein	OS=Phaseolus vulgaris OX=3885 GN=BA23 PE=4 SV=1
PHASIBEAM10F004815T1	Q69F85	37500	96	59	1	492	208	1764	1859	9.08e-14	70.1	Gag-pol polyprotein	OS=Phaseolus vulgaris OX=3885 GN=BA23 PE=4 SV=1
PHASIBEAM10F004822T1	Q69F85	39901	203	121	1	586	1191	580	782	1.51e-46	175	Gag-pol polyprotein	OS=Phaseolus vulgaris OX=3885 GN=BA23 PE=4 SV=1
PHASIBEAM10F005311T1	Q69F85	36601	153	77	2	1	399	112	264	3.15e-21	93.6	Gag-pol polyprotein	OS=Phaseolus vulgaris OX=3885 GN=BA23 PE=4 SV=1
PHASIBEAM10F005375T1	Q69F85	53774	106	49	0	318	1	241	346	6.03e-37	139	Gag-pol polyprotein	OS=Phaseolus vulgaris OX=3885 GN=BA23 PE=4 SV=1
PHASIBEAM10F005936T1	Q69F85	33333	75	50	0	548	772	210	284	2.66e-07	53.9	Gag-pol polyprotein	OS=Phaseolus vulgaris OX=3885 GN=BA23 PE=4 SV=1
PHASIBEAM10F005962T1	Q69F85	81395	43	8	0	233	105	745	787	3.45e-17	78.2	Gag-pol polyprotein	OS=Phaseolus vulgaris OX=3885 GN=BA23 PE=4 SV=1
PHASIBEAM10F006094T1	Q69F85	48387	62	31	1	359	177	210	271	1.61e-11	62.8	Gag-pol polyprotein	OS=Phaseolus vulgaris OX=3885 GN=BA23 PE=4 SV=1
PHASIBEAM10F006095T1	Q69F85	65854	41	14	0	10	132	622	662	3.92e-12	63.2	Gag-pol polyprotein	OS=Phaseolus vulgaris OX=3885 GN=BA23 PE=4 SV=1
PHASIBEAM10F006509T1	Q69F85	66667	51	17	0	240	88	616	666	5.68e-15	72.0	Gag-pol polyprotein	OS=Phaseolus vulgaris OX=3885 GN=BA23 PE=4 SV=1
PHASIBEAM10F006519T1	Q69F85	63415	41	15	0	226	348	730	770	1.54e-09	57.4	Gag-pol polyprotein	OS=Phaseolus vulgaris OX=3885 GN=BA23 PE=4 SV=1
PHASIBEAM10F006520T1	Q69F85	39370	127	34	5	855	475	228	311	1.31e-16	82.4	Gag-pol polyprotein	OS=Phaseolus vulgaris OX=3885 GN=BA23 PE=4 SV=1
PHASIBEAM10F006523T1	Q69F85	40000	125	69	3	85	444	139	262	1.00e-19	87.8	Gag-pol polyprotein	OS=Phaseolus vulgaris OX=3885 GN=BA23 PE=4 SV=1
PHASIBEAM10F006524T1	Q69F85	41791	134	76	1	1	396	664	797	3.02e-30	119	Gag-pol polyprotein	OS=Phaseolus vulgaris OX=3885 GN=BA23 PE=4 SV=1
PHASIBEAM10F006568T1	Q69F85	42647	68	39	0	484	687	845	912	1.46e-11	65.9	Gag-pol polyprotein	OS=Phaseolus vulgaris OX=3885 GN=BA23 PE=4 SV=1
PHASIBEAM10F006737T1	Q69F85	51807	166	26	4	4	339	225	390	1.07e-39	143	Gag-pol polyprotein	OS=Phaseolus vulgaris OX=3885 GN=BA23 PE=4 SV=1
PHASIBEAM10F006758T1	Q69F85	65854	41	14	0	4	126	1749	1789	4.92e-11	58.9	Gag-pol polyprotein	OS=Phaseolus vulgaris OX=3885 GN=BA23 PE=4 SV=1
PHASIBEAM10F006759T1	Q69F85	38053	113	29	1	139	354	668	780	3.70e-15	74.7	Gag-pol polyprotein	OS=Phaseolus vulgaris OX=3885 GN=BA23 PE=4 SV=1
PHASIBEAM10F006760T1	Q69F85	32877	146	79	4	124	540	137	270	3.82e-17	80.9	Gag-pol polyprotein	OS=Phaseolus vulgaris OX=3885 GN=BA23 PE=4 SV=1
PHASIBEAM10F007625T1	Q69F85	38571	140	41	2	537	253	581	720	2.18e-19	92.4	Gag-pol polyprotein	OS=Phaseolus vulgaris OX=3885 GN=BA23 PE=4 SV=1
PHASIBEAM10F007641T1	Q69F85	47674	86	45	0	260	3	250	335	1.36e-20	90.9	Gag-pol polyprotein	OS=Phaseolus vulgaris OX=3885 GN=BA23 PE=4 SV=1
PHASIBEAM10F007643T1	Q69F85	29310	116	34	2	293	90	581	696	3.43e-06	46.2	Gag-pol polyprotein	OS=Phaseolus vulgaris OX=3885 GN=BA23 PE=4 SV=1
PHASIBEAM10F007996T1	Q69F85	54882	297	128	4	1111	1989	581	875	3.62e-87	303	Gag-pol polyprotein	OS=Phaseolus vulgaris OX=3885 GN=BA23 PE=4 SV=1
PHASIBEAM10F008337T1	Q69F85	50000	50	24	1	150	1	561	609	1.92e-06	48.5	Gag-pol polyprotein	OS=Phaseolus vulgaris OX=3885 GN=BA23 PE=4 SV=1
PHASIBEAM10F008352T1	Q69F85	31959	97	65	1	599	312	206	302	8.54e-08	54.3	Gag-pol polyprotein	OS=Phaseolus vulgaris OX=3885 GN=BA23 PE=4 SV=1
PHASIBEAM10F008846T1	Q69F85	57143	42	18	0	184	59	815	856	6.55e-08	50.8	Gag-pol polyprotein	OS=Phaseolus vulgaris OX=3885 GN=BA23 PE=4 SV=1
PHASIBEAM10F008858T1	Q69F85	29293	99	49	1	41	274	659	757	2.23e-10	57.4	Gag-pol polyprotein	OS=Phaseolus vulgaris OX=3885 GN=BA23 PE=4 SV=1
PHASIBEAM10F009164T1	Q69F85	41322	121	71	0	369	7	1675	1795	1.83e-19	85.9	Gag-pol polyprotein	OS=Phaseolus vulgaris OX=3885 GN=BA23 PE=4 SV=1
PHASIBEAM10F009204T1	Q69F85	30328	122	84	1	814	1176	580	701	6.77e-15	79.3	Gag-pol polyprotein	OS=Phaseolus vulgaris OX=3885 GN=BA23 PE=4 SV=1
PHASIBEAM10F009349T1	Q69F85	61290	31	12	0	255	163	636	666	1.14e-06	46.6	Gag-pol polyprotein	OS=Phaseolus vulgaris OX=3885 GN=BA23 PE=4 SV=1
PHASIBEAM10F009913T1	Q69F85	58571	140	42	1	584	213	515	654	5.06e-38	141	Gag-pol polyprotein	OS=Phaseolus vulgaris OX=3885 GN=BA23 PE=4 SV=1
PHASIBEAM10F009927T1	Q69F85	69492	118	32	1	283	624	540	657	5.59e-47	167	Gag-pol polyprotein	OS=Phaseolus vulgaris OX=3885 GN=BA23 PE=4 SV=1
PHASIBEAM10F009934T1	Q69F85	59574	47	18	1	100	240	1736	1781	2.30e-09	54.3	Gag-pol polyprotein	OS=Phaseolus vulgaris OX=3885 GN=BA23 PE=4 SV=1
PHASIBEAM10F010057T1	Q69F85	62000	50	19	0	371	520	734	783	2.55e-12	67.0	Gag-pol polyprotein	OS=Phaseolus vulgaris OX=3885 GN=BA23 PE=4 SV=1
PHASIBEAM10F010088T1	Q69F85	62162	37	14	0	293	403	251	287	1.92e-14	52.0	Gag-pol polyprotein	OS=Phaseolus vulgaris OX=3885 GN=BA23 PE=4 SV=1
PHASIBEAM10F010650T1	Q69F85	37569	181	80	2	1	459	430	605	1.39e-22	95.5	Gag-pol polyprotein	OS=Phaseolus vulgaris OX=3885 GN=BA23 PE=4 SV=1
PHASIBEAM10F010824T1	Q69F85	61404	57	22	0	186	16	672	728	4.76e-16	76.3	Gag-pol polyprotein	OS=Phaseolus vulgaris OX=3885 GN=BA23 PE=4 SV=1
PHASIBEAM10F010827T1	Q69F85	38931	131	55	6	1	363	1734	1849	9.73e-16	74.3	Gag-pol polyprotein	OS=Phaseolus vulgaris OX=3885 GN=BA23 PE=4 SV=1
PHASIBEAM10F010847T1	Q69F85	45783	83	45	0	1122	874	831	913	2.33e-13	74.3	Gag-pol polyprotein	OS=Phaseolus vulgaris OX=3885 GN=BA23 PE=4 SV=1
PHASIBEAM10F011452T1	Q69F85	78689	61	13	0	267	85	1751	1811	3.84e-26	102	Gag-pol polyprotein	OS=Phaseolus vulgaris OX=3885 GN=BA23 PE=4 SV=1
PHASIBEAM10F011453T1	Q69F85	54802	177	75	2	1	522	673	847	2.74e-54	188	Gag-pol polyprotein	OS=Phaseolus vulgaris OX=3885 GN=BA23 PE=4 SV=1
PHASIBEAM10F011454T1	Q69F85	45238	336	165	4	124	1110	139	462	3.85e-85	289	Gag-pol polyprotein	OS=Phaseolus vulgaris OX=3885 GN=BA23 PE=4 SV=1
PHASIBEAM10F011509T1	Q69F85	39706	68	30	3	22	192	445	512	3.62e-06	44.3	Gag-pol polyprotein	OS=Phaseolus vulgaris OX=3885 GN=BA23 PE=4 SV=1
PHASIBEAM10F012080T1	Q69F85	43750	64	36	0	439	630	332	395	1.45e-11	65.9	Gag-pol polyprotein	OS=Phaseolus vulgaris OX=3885 GN=BA23 PE=4 SV=1
PHASIBEAM10F013455T1	Q69F85	42446	139	47	2	1	417	1507	1612	1.09e-27	115	Gag-pol polyprotein	OS=Phaseolus vulgaris OX=3885 GN=BA23 PE=4 SV=1
PHASIBEAM10F013456T1	Q69F85	56790	81	31	1	1	231	680	760	2.81e-22	95.5	Gag-pol polyprotein	OS=Phaseolus vulgaris OX=3885 GN=BA23 PE=4 SV=1
PHASIBEAM10F013457T1	Q69F85	41379	145	54	2	289	630	208	352	4.75e-31	128	Gag-pol polyprotein	OS=Phaseolus vulgaris OX=3885 GN=BA23 PE=4 SV=1
PHASIBEAM10F013643T1	Q69F85	76923	26	6	0	78	1	581	606	2.07e-06	47.4	Gag-pol polyprotein	OS=Phaseolus vulgaris OX=3885 GN=BA23 PE=4 SV=1
PHASIBEAM10F013779T1	Q69F85	47423	97	51	0	372	82	269	365	8.99e-26	104	Gag-pol polyprotein	OS=Phaseolus vulgaris OX=3885 GN=BA23 PE=4 SV=1
PHASIBEAM10F013963T1	Q69F85	56410	39	16	1	230	114	1775	1812	3.28e-07	49.3	Gag-pol polyprotein	OS=Phaseolus vulgaris OX=3885 GN=BA23 PE=4 SV=1
PHASIBEAM10F013986T1	Q69F85	44262	61	34	0	121	303	335	395	9.19e-12	62.0	Gag-pol polyprotein	OS=Phaseolus vulgaris OX=3885 GN=BA23 PE=4 SV=1
PHASIBEAM10F014142T1	Q69F85	39583	96	52	1	282	13	580	675	1.17e-17	79.7	Gag-pol polyprotein	OS=Phaseolus vulgaris OX=3885 GN=BA23 PE=4 SV=1
PHASIBEAM10F014151T1	Q69F85	48333	60	31	0	362	183	255	314	2.43e-25	70.1	Gag-pol polyprotein	OS=Phaseolus vulgaris OX=3885 GN=BA23 PE=4 SV=1
PHASIBEAM10F014152T1	Q69F85	51000	500	206	6	4	1398	364	859	1.08e-127	416	Gag-pol polyprotein	OS=Phaseolus vulgaris OX=3885 GN=BA23 PE=4 SV=1
PHASIBEAM10F014261T1	Q69F85	44667	150	62	4	531	145	588	737	4.78e-30	120	Gag-pol polyprotein	OS=Phaseolus vulgaris OX=3885 GN=BA23 PE=4 SV=1
PHASIBEAM10F014273T1	Q69F85	73333	45	12	0	143	9	816	860	1.33e-15	71.6	Gag-pol polyprotein	OS=Phaseolus vulgaris OX=3885 GN=BA23 PE=4 SV=1
PHASIBEAM10F014615T1	Q69F85	33036	112	50	2	261	1	193	304	4.53e-11	60.1	Gag-pol polyprotein	OS=Phaseolus vulgaris OX=3885 GN=BA23 PE=4 SV=1
PHASIBEAM10F014616T1	Q69F85	42500	160	57	5	1	396	345	497	2.44e-23	99.0	Gag-pol polyprotein	OS=Phaseolus vulgaris OX=3885 GN=BA23 PE=4 SV=1
PHASIBEAM10F014617T1	Q69F85	63793	58	21	0	684	511	1781	1838	7.95e-18	84.3	Gag-pol polyprotein	OS=Phaseolus vulgaris OX=3885 GN=BA23 PE=4 SV=1
PHASIBEAM10F014624T1	Q69F85	37079	178	81	4	492	34	86	257	6.44e-23	96.7	Gag-pol polyprotein	OS=Phaseolus vulgaris OX=3885 GN=BA23 PE=4 SV=1
PHASIBEAM10F014934T1	Q69F85	51667	60	29	0	419	598	298	357	1.53e-16	79.7	Gag-pol polyprotein	OS=Phaseolus vulgaris OX=3885 GN=BA23 PE=4 SV=1
PHASIBEAM10F014938T1	Q69F85	52326	86	37	2	13	267	416	498	4.41e-20	86.7	Gag-pol polyprotein	OS=Phaseolus vulgaris OX=3885 GN=BA23 PE=4 SV=1
PHASIBEAM10F014971T1	Q69F85	34562	217	88	5	513	13	311	523	4.58e-43	108	Gag-pol polyprotein	OS=Phaseolus vulgaris OX=3885 GN=BA23 PE=4 SV=1
PHASIBEAM10F016073T1	Q69F85	65854	41	12	1	198	82	243	283	1.16e-10	61.2	Gag-pol polyprotein	OS=Phaseolus vulgaris OX=3885 GN=BA23 PE=4 SV=1
PHASIBEAM10F016171T1	Q69F85	39831	118	71	0	1	354	665	782	3.40e-26	106	Gag-pol polyprotein	OS=Phaseolus vulgaris OX=3885 GN=BA23 PE=4 SV=1
PHASIBEAM10F016278T1	Q69F85	70435	115	33	1	376	32	54	167	2.81e-22	92.8	Gag-pol polyprotein	OS=Phaseolus vulgaris OX=3885 GN=BA23 PE=4 SV=1
PHASIBEAM10F016279T1	Q69F85	85714	280	34	2	1	828	334	611	2.97e-127	400	Gag-pol polyprotein	OS=Phaseolus vulgaris OX=3885 GN=BA23 PE=4 SV=1
PHASIBEAM10F016453T1	Q69F85	47727	44	23	0	132	1	615	658	1.47e-07	49.3	Gag-pol polyprotein	OS=Phaseolus vulgaris OX=3885 GN=BA23 PE=4 SV=1
PHASIBEAM10F016780T1	Q69F85	81579	38	7	0	116	3	602	639	1.03e-06	47.4	Gag-pol polyprotein	OS=Phaseolus vulgaris OX=3885 GN=BA23 PE=4 SV=1
PHASIBEAM10F016982T1	Q69F85	51923	52	25	0	265	420	329	380	1.12e-11	65.1	Gag-pol polyprotein	OS=Phaseolus vulgaris OX=3885 GN=BA23 PE=4 SV=1
PHASIBEAM10F017069T1	Q69F85	72464	69	19	0	282	76	1758	1826	1.90e-28	108	Gag-pol polyprotein	OS=Phaseolus vulgaris OX=3885 GN=BA23 PE=4 SV=1
PHASIBEAM10F017162T1	Q69F85	32540	126	45	1	701	958	655	780	3.68e-14	76.6	Gag-pol polyprotein	OS=Phaseolus vulgaris OX=3885 GN=BA23 PE=4 SV=1
PHASIBEAM10F017244T1	Q69F85	45098	102	50	1	308	3	188	283	1.60e-22	95.1	Gag-pol polyprotein	OS=Phaseolus vulgaris OX=3885 GN=BA23 PE=4 SV=1
PHASIBEAM10F017276T1	Q69F85	48387	124	64	0	514	885	657	780	7.82e-30	125	Gag-pol polyprotein	OS=Phaseolus vulgaris OX=3885 GN=BA23 PE=4 SV=1
PHASIBEAM10F017580T1	Q69F85	51020	98	48	0	296	3	282	379	1.42e-38	115	Gag-pol polyprotein	OS=Phaseolus vulgaris OX=3885 GN=BA23 PE=4 SV=1
PHASIBEAM10F017581T1	Q69F85	78082	73	16	0	1239	1021	1681	1753	5.89e-28	122	Gag-pol polyprotein	OS=Phaseolus vulgaris OX=3885 GN=BA23 PE=4 SV=1
PHASIBEAM10F018098T1	Q69F85	34737	190	62	5	519	124	445	630	1.29e-17	81.6	Gag-pol polyprotein	OS=Phaseolus vulgaris OX=3885 GN=BA23 PE=4 SV=1
PHASIBEAM10F018505T1	Q69F85	73333	45	12	0	294	160	1758	1802	1.67e-14	69.7	Gag-pol polyprotein	OS=Phaseolus vulgaris OX=3885 GN=BA23 PE=4 SV=1
PHASIBEAM10F018506T1	Q69F85	39801	201	102	2	579	1	283	472	3.10e-42	143	Gag-pol polyprotein	OS=Phaseolus vulgaris OX=3885 GN=BA23 PE=4 SV=1
PHASIBEAM10F018526T1	Q69F85	50649	77	37	1	333	103	204	279	1.95e-19	84.7	Gag-pol polyprotein	OS=Phaseolus vulgaris OX=3885 GN=BA23 PE=4 SV=1
PHASIBEAM10F018541T1	Q69F85	65517	58	20	0	278	105	581	638	2.93e-17	80.1	Gag-pol polyprotein	OS=Phaseolus vulgaris OX=3885 GN=BA23 PE=4 SV=1
PHASIBEAM10F018564T1	Q69F85	40741	54	32	0	1	162	334	387	4.49e-08	50.8	Gag-pol polyprotein	OS=Phaseolus vulgaris OX=3885 GN=BA23 PE=4 SV=1
PHASIBEAM10F018673T1	Q69F85	37931	174	79	3	440	3	207	379	4.87e-29	114	Gag-pol polyprotein	OS=Phaseolus vulgaris OX=3885 GN=BA23 PE=4 SV=1
PHASIBEAM10F018720T1	Q69F85	47368	76	38	1	223	2	764	839	6.59e-10	55.5	Gag-pol polyprotein	OS=Phaseolus vulgaris OX=3885 GN=BA23 PE=4 SV=1
PHASIBEAM10F019186T1	Q69F85	61702	47	18	0	1	141	619	665	1.23e-13	64.3	Gag-pol polyprotein	OS=Phaseolus vulgaris OX=3885 GN=BA23 PE=4 SV=1
PHASIBEAM10F019187T1	Q69F85	48936	47	24	0	193	333	210	256	1.80e-13	58.5	Gag-pol polyprotein	OS=Phaseolus vulgaris OX=3885 GN=BA23 PE=4 SV=1
PHASIBEAM10F019431T1	Q69F85	53571	56	26	0	4	171	436	491	2.25e-13	68.6	Gag-pol polyprotein	OS=Phaseolus vulgaris OX=3885 GN=BA23 PE=4 SV=1
PHASIBEAM10F020147T1	Q69F85	67442	43	14	0	353	225	1677	1719	5.04e-12	63.9	Gag-pol polyprotein	OS=Phaseolus vulgaris OX=3885 GN=BA23 PE=4 SV=1
PHASIBEAM10F020220T1	Q69F85	70588	68	19	1	567	367	693	760	5.87e-21	92.0	Gag-pol polyprotein	OS=Phaseolus vulgaris OX=3885 GN=BA23 PE=4 SV=1
PHASIBEAM10F020387T1	Q69F85	45312	64	25	2	456	295	1467	1530	1.44e-07	52.0	Gag-pol polyprotein	OS=Phaseolus vulgaris OX=3885 GN=BA23 PE=4 SV=1
PHASIBEAM10F020966T1	Q69F85	30556	180	85	6	133	558	426	603	9.21e-08	54.3	Gag-pol polyprotein	OS=Phaseolus vulgaris OX=3885 GN=BA23 PE=4 SV=1
PHASIBEAM10F021115T1	Q69F85	40404	99	53	2	307	603	1416	1508	5.79e-16	77.8	Gag-pol polyprotein	OS=Phaseolus vulgaris OX=3885 GN=BA23 PE=4 SV=1
PHASIBEAM10F021116T1	Q69F85	42647	68	28	2	200	3	563	621	1.38e-07	50.4	Gag-pol polyprotein	OS=Phaseolus vulgaris OX=3885 GN=BA23 PE=4 SV=1
PHASIBEAM10F021122T1	Q69F85	43137	153	87	0	250	708	640	792	1.65e-35	136	Gag-pol polyprotein	OS=Phaseolus vulgaris OX=3885 GN=BA23 PE=4 SV=1
PHASIBEAM10F021481T1	Q69F85	79221	77	16	0	366	136	1675	1751	5.41e-36	135	Gag-pol polyprotein	OS=Phaseolus vulgaris OX=3885 GN=BA23 PE=4 SV=1
PHASIBEAM10F022027T1	Q69F85	54321	81	36	1	166	405	433	513	3.48e-20	88.2	Gag-pol polyprotein	OS=Phaseolus vulgaris OX=3885 GN=BA23 PE=4 SV=1
PHASIBEAM10F022335T1	Q69F85	34066	91	60	0	519	247	238	328	1.42e-10	61.6	Gag-pol polyprotein	OS=Phaseolus vulgaris OX=3885 GN=BA23 PE=4 SV=1
PHASIBEAM10F022529T1	Q69F85	37879	66	38	2	1	198	1487	1549	4.94e-06	45.8	Gag-pol polyprotein	OS=Phaseolus vulgaris OX=3885 GN=BA23 PE=4 SV=1
PHASIBEAM10F022544T1	Q69F85	37634	93	51	1	389	667	634	719	5.45e-11	65.9	Gag-pol polyprotein	OS=Phaseolus vulgaris OX=3885 GN=BA23 PE=4 SV=1
PHASIBEAM10F022577T1	Q69F85	77863	131	29	0	1	393	334	464	6.42e-66	221	Gag-pol polyprotein	OS=Phaseolus vulgaris OX=3885 GN=BA23 PE=4 SV=1
PHASIBEAM10F022578T1	Q69F85	77931	145	28	1	43	477	96	236	3.06e-51	177	Gag-pol polyprotein	OS=Phaseolus vulgaris OX=3885 GN=BA23 PE=4 SV=1
PHASIBEAM10F022631T1	Q69F85	58333	36	15	0	112	219	1138	1173	4.24e-09	53.1	Gag-pol polyprotein	OS=Phaseolus vulgaris OX=3885 GN=BA23 PE=4 SV=1
PHASIBEAM10F022632T1	Q69F85	71053	38	11	0	219	106	1765	1802	9.62e-11	57.8	Gag-pol polyprotein	OS=Phaseolus vulgaris OX=3885 GN=BA23 PE=4 SV=1
PHASIBEAM10F022726T1	Q69F85	77241	145	30	1	435	1	468	609	4.78e-53	184	Gag-pol polyprotein	OS=Phaseolus vulgaris OX=3885 GN=BA23 PE=4 SV=1
PHASIBEAM10F022862T1	Q69F85	49689	161	54	2	528	127	581	741	4.93e-41	150	Gag-pol polyprotein	OS=Phaseolus vulgaris OX=3885 GN=BA23 PE=4 SV=1
PHASIBEAM10F022943T1	Q69F85	65574	61	21	0	249	67	1751	1811	5.97e-20	84.3	Gag-pol polyprotein	OS=Phaseolus vulgaris OX=3885 GN=BA23 PE=4 SV=1
PHASIBEAM10F023009T1	Q69F85	50000	54	27	0	110	271	331	384	4.44e-10	57.0	Gag-pol polyprotein	OS=Phaseolus vulgaris OX=3885 GN=BA23 PE=4 SV=1
PHASIBEAM10F023255T1	Q69F85	27027	74	54	0	115	336	313	386	5.74e-06	46.6	Gag-pol polyprotein	OS=Phaseolus vulgaris OX=3885 GN=BA23 PE=4 SV=1
PHASIBEAM10F023468T1	Q69F85	65625	64	22	0	375	184	1760	1823	9.60e-21	88.6	Gag-pol polyprotein	OS=Phaseolus vulgaris OX=3885 GN=BA23 PE=4 SV=1
PHASIBEAM10F023835T1	Q69F85	47761	67	34	1	329	132	1788	1854	6.33e-11	61.2	Gag-pol polyprotein	OS=Phaseolus vulgaris OX=3885 GN=BA23 PE=4 SV=1
PHASIBEAM10F023889T1	Q69F85	63934	61	22	0	653	471	842	902	1.51e-18	88.6	Gag-pol polyprotein	OS=Phaseolus vulgaris OX=3885 GN=BA23 PE=4 SV=1
PHASIBEAM10F023890T1	Q69F85	40179	112	50	3	406	116	57	166	1.53e-10	62.4	Gag-pol polyprotein	OS=Phaseolus vulgaris OX=3885 GN=BA23 PE=4 SV=1
PHASIBEAM10F024871T1	Q69F85	35385	130	57	1	311	3	250	379	1.48e-16	79.3	Gag-pol polyprotein	OS=Phaseolus vulgaris OX=3885 GN=BA23 PE=4 SV=1
PHASIBEAM10F024924T1	Q69F85	27273	154	78	2	4	363	235	388	3.22e-08	52.8	Gag-pol polyprotein	OS=Phaseolus vulgaris OX=3885 GN=BA23 PE=4 SV=1
PHASIBEAM10F024945T1	Q69F85	65116	43	15	0	297	169	1744	1786	8.01e-09	54.3	Gag-pol polyprotein	OS=Phaseolus vulgaris OX=3885 GN=BA23 PE=4 SV=1
PHASIBEAM10F024947T1	Q69F85	49153	59	30	0	367	543	210	268	1.30e-15	77.4	Gag-pol polyprotein	OS=Phaseolus vulgaris OX=3885 GN=BA23 PE=4 SV=1
PHASIBEAM10F025097T1	Q69F85	32895	76	50	1	714	487	206	280	1.45e-06	51.6	Gag-pol polyprotein	OS=Phaseolus vulgaris OX=3885 GN=BA23 PE=4 SV=1
PHASIBEAM10F025119T1	Q69F85	43840	698	324	12	94	2007	139	828	2.02e-171	543	Gag-pol polyprotein	OS=Phaseolus vulgaris OX=3885 GN=BA23 PE=4 SV=1
PHASIBEAM10F025129T1	Q69F85	44172	163	91	0	40	528	620	782	6.66e-38	142	Gag-pol polyprotein	OS=Phaseolus vulgaris OX=3885 GN=BA23 PE=4 SV=1
PHASIBEAM10F025457T1	Q69F85	40964	83	48	1	443	198	1771	1853	2.43e-11	62.8	Gag-pol polyprotein	OS=Phaseolus vulgaris OX=3885 GN=BA23 PE=4 SV=1
PHASIBEAM10F025658T1	Q69F85	80328	61	12	0	267	85	1751	1811	1.89e-26	103	Gag-pol polyprotein	OS=Phaseolus vulgaris OX=3885 GN=BA23 PE=4 SV=1
PHASIBEAM10F026234T1	Q69F85	54902	51	23	0	161	313	733	783	2.94e-10	58.9	Gag-pol polyprotein	OS=Phaseolus vulgaris OX=3885 GN=BA23 PE=4 SV=1
PHASIBEAM10F026875T1	Q69F85	40206	97	49	1	302	12	193	280	2.73e-18	84.0	Gag-pol polyprotein	OS=Phaseolus vulgaris OX=3885 GN=BA23 PE=4 SV=1
PHASIBEAM10F027652T1	Q69F85	44706	85	47	0	257	3	679	763	4.20e-19	82.0	Gag-pol polyprotein	OS=Phaseolus vulgaris OX=3885 GN=BA23 PE=4 SV=1
PHASIBEAM10F028401T1	Q69F85	50000	66	33	0	281	84	694	759	4.27e-16	73.9	Gag-pol polyprotein	OS=Phaseolus vulgaris OX=3885 GN=BA23 PE=4 SV=1
PHASIBEAM10F028411T1	Q69F85	39303	201	95	1	415	936	580	780	1.58e-41	160	Gag-pol polyprotein	OS=Phaseolus vulgaris OX=3885 GN=BA23 PE=4 SV=1
PHASIBEAM10F028422T1	Q69F85	48293	205	101	2	28	642	210	409	1.33e-56	196	Gag-pol polyprotein	OS=Phaseolus vulgaris OX=3885 GN=BA23 PE=4 SV=1
PHASIBEAM10F028480T1	Q69F85	43284	201	112	2	286	882	580	780	6.87e-49	180	Gag-pol polyprotein	OS=Phaseolus vulgaris OX=3885 GN=BA23 PE=4 SV=1
PHASIBEAM10F028554T1	Q69F85	53846	65	29	1	333	139	205	268	3.90e-18	80.9	Gag-pol polyprotein	OS=Phaseolus vulgaris OX=3885 GN=BA23 PE=4 SV=1
PHASIBEAM10F028564T1	Q69F85	62222	45	17	0	398	532	1815	1859	2.43e-10	60.8	Gag-pol polyprotein	OS=Phaseolus vulgaris OX=3885 GN=BA23 PE=4 SV=1
PHASIBEAM10F028653T1	Q69F85	71111	45	13	0	234	100	1765	1809	1.01e-15	72.0	Gag-pol polyprotein	OS=Phaseolus vulgaris OX=3885 GN=BA23 PE=4 SV=1
PHASIBEAM10F028663T1	Q69F85	57353	68	29	0	129	332	431	498	3.44e-19	88.2	Gag-pol polyprotein	OS=Phaseolus vulgaris OX=3885 GN=BA23 PE=4 SV=1
PHASIBEAM10F028664T1	Q69F85	61224	49	18	1	149	3	683	730	3.96e-11	62.4	Gag-pol polyprotein	OS=Phaseolus vulgaris OX=3885 GN=BA23 PE=4 SV=1
PHASIBEAM10F028814T1	Q69F85	61429	70	26	1	207	1	423	492	1.66e-21	90.1	Gag-pol polyprotein	OS=Phaseolus vulgaris OX=3885 GN=BA23 PE=4 SV=1
PHASIBEAM10F028933T1	Q69F85	70000	30	9	0	2	91	1710	1739	2.63e-08	52.8	Gag-pol polyprotein	OS=Phaseolus vulgaris OX=3885 GN=BA23 PE=4 SV=1
PHASIBEAM10F028947T1	Q69F85	44444	45	25	0	163	297	200	244	1.41e-06	50.4	Gag-pol polyprotein	OS=Phaseolus vulgaris OX=3885 GN=BA23 PE=4 SV=1
PHASIBEAM10F029068T1	Q69F85	53448	58	27	0	133	306	233	290	4.81e-16	74.3	Gag-pol polyprotein	OS=Phaseolus vulgaris OX=3885 GN=BA23 PE=4 SV=1
PHASIBEAM10F029091T1	Q69F85	40708	113	66	1	336	1	1741	1853	2.27e-23	90.9	Gag-pol polyprotein	OS=Phaseolus vulgaris OX=3885 GN=BA23 PE=4 SV=1
PHASIBEAM10F029300T1	Q69F85	38608	158	79	4	73	492	1702	1859	3.36e-27	108	Gag-pol polyprotein	OS=Phaseolus vulgaris OX=3885 GN=BA23 PE=4 SV=1
PHASIBEAM10F029522T1	Q69F85	40796	201	118	1	529	1128	580	780	1.23e-45	172	Gag-pol polyprotein	OS=Phaseolus vulgaris OX=3885 GN=BA23 PE=4 SV=1
PHASIBEAM10F029548T1	Q69F85	79787	94	19	0	318	37	584	677	3.82e-43	160	Gag-pol polyprotein	OS=Phaseolus vulgaris OX=3885 GN=BA23 PE=4 SV=1
PHASIBEAM10F029580T1	Q69F85	35429	175	55	3	151	501	210	384	2.14e-25	105	Gag-pol polyprotein	OS=Phaseolus vulgaris OX=3885 GN=BA23 PE=4 SV=1
PHASIBEAM10F029623T1	Q69F85	51111	45	22	0	437	303	1815	1859	6.27e-08	52.8	Gag-pol polyprotein	OS=Phaseolus vulgaris OX=3885 GN=BA23 PE=4 SV=1
PHASIBEAM10F029761T1	Q69F85	30952	168	115	1	504	4	211	378	1.59e-20	94.7	Gag-pol polyprotein	OS=Phaseolus vulgaris OX=3885 GN=BA23 PE=4 SV=1
PHASIBEAM10F029808T1	Q69F85	41714	175	75	1	277	720	210	384	7.52e-41	151	Gag-pol polyprotein	OS=Phaseolus vulgaris OX=3885 GN=BA23 PE=4 SV=1
PHASIBEAM10F029869T1	Q69F85	34722	288	98	3	624	31	211	498	1.09e-46	167	Gag-pol polyprotein	OS=Phaseolus vulgaris OX=3885 GN=BA23 PE=4 SV=1
PHASIBEAM10F029972T1	Q69F85	54217	83	37	1	4	249	1777	1859	9.15e-21	88.6	Gag-pol polyprotein	OS=Phaseolus vulgaris OX=3885 GN=BA23 PE=4 SV=1
PHASIBEAM10F030095T1	Q69F85	70213	47	14	0	28	168	737	783	4.54e-17	74.7	Gag-pol polyprotein	OS=Phaseolus vulgaris OX=3885 GN=BA23 PE=4 SV=1
PHASIBEAM10F030108T1	Q69F85	40594	101	32	4	118	360	141	233	3.93e-12	63.9	Gag-pol polyprotein	OS=Phaseolus vulgaris OX=3885 GN=BA23 PE=4 SV=1
PHASIBEAM10F030185T1	Q69F85	33333	201	74	3	124	546	580	780	4.38e-27	114	Gag-pol polyprotein	OS=Phaseolus vulgaris OX=3885 GN=BA23 PE=4 SV=1
PHASIBEAM10F030242T1	Q69F85	32468	77	51	1	303	76	211	287	8.77e-06	45.8	Gag-pol polyprotein	OS=Phaseolus vulgaris OX=3885 GN=BA23 PE=4 SV=1
PHASIBEAM10F030243T1	Q69F85	81356	59	11	0	282	106	1751	1809	4.23e-26	102	Gag-pol polyprotein	OS=Phaseolus vulgaris OX=3885 GN=BA23 PE=4 SV=1
PHASIBEAM10F030268T1	Q69F85	55556	36	16	0	55	162	1485	1520	1.28e-07	47.8	Gag-pol polyprotein	OS=Phaseolus vulgaris OX=3885 GN=BA23 PE=4 SV=1
PHASIBEAM10F030509T1	Q69F85	46269	67	30	2	201	1	1433	1493	2.26e-12	62.0	Gag-pol polyprotein	OS=Phaseolus vulgaris OX=3885 GN=BA23 PE=4 SV=1
PHASIBEAM10F030595T1	Q69F85	48684	76	37	1	230	3	690	763	6.40e-16	74.3	Gag-pol polyprotein	OS=Phaseolus vulgaris OX=3885 GN=BA23 PE=4 SV=1
PHASIBEAM10F030700T1	Q69F85	58672	271	99	2	1	813	309	566	1.70e-88	289	Gag-pol polyprotein	OS=Phaseolus vulgaris OX=3885 GN=BA23 PE=4 SV=1
PHASIBEAM10F030701T1	Q69F85	79487	39	7	1	261	148	594	632	6.86e-12	61.6	Gag-pol polyprotein	OS=Phaseolus vulgaris OX=3885 GN=BA23 PE=4 SV=1
PHASIBEAM10F030863T1	Q69F85	37546	269	97	7	1	630	369	625	1.06e-35	135	Gag-pol polyprotein	OS=Phaseolus vulgaris OX=3885 GN=BA23 PE=4 SV=1
PHASIBEAM10F030938T1	Q69F85	56098	41	16	1	119	3	581	621	3.56e-07	49.7	Gag-pol polyprotein	OS=Phaseolus vulgaris OX=3885 GN=BA23 PE=4 SV=1
PHASIBEAM10F030980T1	Q69F85	62500	40	15	0	2	121	1820	1859	5.05e-11	58.9	Gag-pol polyprotein	OS=Phaseolus vulgaris OX=3885 GN=BA23 PE=4 SV=1
PHASIBEAM10F031021T1	Q69F85	42105	209	47	4	169	573	211	419	2.49e-37	139	Gag-pol polyprotein	OS=Phaseolus vulgaris OX=3885 GN=BA23 PE=4 SV=1
PHASIBEAM10F031026T1	Q69F85	40000	85	50	1	254	3	580	664	9.45e-12	62.8	Gag-pol polyprotein	OS=Phaseolus vulgaris OX=3885 GN=BA23 PE=4 SV=1
PHASIBEAM10F007606T1	Q69F89	71875	64	18	0	61	252	466	529	3.39e-23	100	Gag-pol polyprotein	OS=Phaseolus vulgaris OX=3885 GN=BA19 PE=4 SV=1
PHASIBEAM10F017944T1	Q69F90	96154	26	1	0	444	367	10	35	6.92e-10	56.2	Uncharacterized protein	OS=Phaseolus vulgaris OX=3885 GN=BA18 PE=4 SV=1
PHASIBEAM10F017940T2	Q69F95	99700	333	1	0	1	999	1	333	0.0	657	Cytochrome P450 85A	OS=Phaseolus vulgaris OX=3885 GN=CYP85A PE=3 SV=3
PHASIBEAM10F017940T3	Q69F95	100000	385	0	0	1	1155	82	466	0.0	799	Cytochrome P450 85A	OS=Phaseolus vulgaris OX=3885 GN=CYP85A PE=3 SV=3
PHASIBEAM10F017940T4	Q69F95	100000	295	0	0	1	885	172	466	0.0	613	Cytochrome P450 85A	OS=Phaseolus vulgaris OX=3885 GN=CYP85A PE=3 SV=3
PHASIBEAM10F017940T5	Q69F95	93750	496	1	1	1	1488	1	466	0.0	923	Cytochrome P450 85A	OS=Phaseolus vulgaris OX=3885 GN=CYP85A PE=3 SV=3
PHASIBEAM10F017940T6	Q69F95	99785	466	1	0	1	1398	1	466	0.0	938	Cytochrome P450 85A	OS=Phaseolus vulgaris OX=3885 GN=CYP85A PE=3 SV=3
PHASIBEAM10F017940T7	Q69F95	100000	252	0	0	1	756	82	333	0.0	518	Cytochrome P450 85A	OS=Phaseolus vulgaris OX=3885 GN=CYP85A PE=3 SV=3
PHASIBEAM10F017940T8	Q69F95	99700	333	1	0	1	999	1	333	0.0	657	Cytochrome P450 85A	OS=Phaseolus vulgaris OX=3885 GN=CYP85A PE=3 SV=3
PHASIBEAM10F017939T1	Q69F96	100000	353	0	0	1	1059	1	353	0.0	733	UDP-arabinopyranose mutase	OS=Phaseolus vulgaris OX=3885 GN=BA12 PE=3 SV=1
PHASIBEAM10F017938T2	Q69F98	99107	448	4	0	1	1344	1	448	0.0	921	COBRA-like protein	OS=Phaseolus vulgaris OX=3885 GN=BA10 PE=3 SV=1
PHASIBEAM10F017938T4	Q69F98	100000	448	0	0	1	1344	1	448	0.0	931	COBRA-like protein	OS=Phaseolus vulgaris OX=3885 GN=BA10 PE=3 SV=1
PHASIBEAM10F017936T1	Q69FA0	100000	217	0	0	1	651	1	217	3.22e-156	438	Mitochondrial carrier protein	OS=Phaseolus vulgaris OX=3885 GN=BA8 PE=3 SV=1
PHASIBEAM10F017936T2	Q69FA0	100000	207	0	0	1	621	1	207	6.17e-149	419	Mitochondrial carrier protein	OS=Phaseolus vulgaris OX=3885 GN=BA8 PE=3 SV=1
PHASIBEAM10F017936T4	Q69FA0	100000	207	0	0	1	621	1	207	4.83e-149	419	Mitochondrial carrier protein	OS=Phaseolus vulgaris OX=3885 GN=BA8 PE=3 SV=1
PHASIBEAM10F017935T1	Q69FA1	100000	467	0	0	1	1401	1	467	0.0	932	Anthocyanin acyltransferase	OS=Phaseolus vulgaris OX=3885 GN=BA7 PE=4 SV=1
PHASIBEAM10F001036T1	Q69FA6	70455	44	13	0	197	328	3	46	1.52e-11	57.8	Uncharacterized protein	OS=Phaseolus vulgaris OX=3885 GN=BA2 PE=4 SV=1
PHASIBEAM10F002965T1	Q69FA6	94286	35	2	0	115	11	12	46	1.72e-15	65.9	Uncharacterized protein	OS=Phaseolus vulgaris OX=3885 GN=BA2 PE=4 SV=1
PHASIBEAM10F006222T1	Q69FA6	69697	33	10	0	143	45	3	35	3.46e-07	45.8	Uncharacterized protein	OS=Phaseolus vulgaris OX=3885 GN=BA2 PE=4 SV=1
PHASIBEAM10F007998T1	Q69FA6	78378	37	8	0	283	393	10	46	7.93e-11	55.5	Uncharacterized protein	OS=Phaseolus vulgaris OX=3885 GN=BA2 PE=4 SV=1
PHASIBEAM10F009159T1	Q69FA6	72973	37	10	0	142	252	10	46	2.32e-09	50.1	Uncharacterized protein	OS=Phaseolus vulgaris OX=3885 GN=BA2 PE=4 SV=1
PHASIBEAM10F010085T1	Q69FA6	85714	35	5	0	247	351	12	46	2.16e-12	59.3	Uncharacterized protein	OS=Phaseolus vulgaris OX=3885 GN=BA2 PE=4 SV=1
PHASIBEAM10F011007T1	Q69FA6	65909	44	15	0	181	312	3	46	1.49e-09	51.6	Uncharacterized protein	OS=Phaseolus vulgaris OX=3885 GN=BA2 PE=4 SV=1
PHASIBEAM10F015311T1	Q69FA6	81081	37	7	0	133	243	10	46	2.07e-12	57.8	Uncharacterized protein	OS=Phaseolus vulgaris OX=3885 GN=BA2 PE=4 SV=1
PHASIBEAM10F017237T1	Q69FA6	60976	41	16	0	139	261	6	46	3.47e-08	47.4	Uncharacterized protein	OS=Phaseolus vulgaris OX=3885 GN=BA2 PE=4 SV=1
PHASIBEAM10F017591T1	Q69FA6	91429	35	3	0	277	381	12	46	5.63e-14	63.5	Uncharacterized protein	OS=Phaseolus vulgaris OX=3885 GN=BA2 PE=4 SV=1
PHASIBEAM10F021466T1	Q69FA6	72727	44	12	0	79	210	3	46	2.89e-12	57.0	Uncharacterized protein	OS=Phaseolus vulgaris OX=3885 GN=BA2 PE=4 SV=1
PHASIBEAM10F030843T1	Q69FA6	82222	45	8	0	91	225	2	46	8.33e-19	73.9	Uncharacterized protein	OS=Phaseolus vulgaris OX=3885 GN=BA2 PE=4 SV=1
PHASIBEAM10F021628T1	Q6A170	100000	335	0	0	1	1005	1	335	0.0	623	Polygalacturonase inhibiting protein	OS=Phaseolus vulgaris OX=3885 GN=bpgip4 PE=3 SV=1
PHASIBEAM10F003541T1	Q6A171	88889	27	3	0	202	282	164	190	2.50e-11	51.2	Polygalacturonase inhibiting protein	OS=Phaseolus vulgaris OX=3885 GN=bpgip3 PE=3 SV=1
PHASIBEAM10F021627T1	Q6A171	100000	337	0	0	1	1011	1	337	0.0	632	Polygalacturonase inhibiting protein	OS=Phaseolus vulgaris OX=3885 GN=bpgip3 PE=3 SV=1
PHASIBEAM10F021626T1	Q6A172	100000	314	0	0	49	990	17	330	0.0	633	Polygalacturonase inhibiting protein	OS=Phaseolus vulgaris OX=3885 GN=bpgip2 PE=3 SV=1
PHASIBEAM10F026477T1	Q6J2K7	100000	264	0	0	1	792	1	264	0.0	529	Protein tyrosine phosphatase	OS=Phaseolus vulgaris OX=3885 PE=2 SV=1
PHASIBEAM10F026477T3	Q6J2K7	99700	333	1	0	1	999	1	333	0.0	671	Protein tyrosine phosphatase	OS=Phaseolus vulgaris OX=3885 PE=2 SV=1
PHASIBEAM10F026477T4	Q6J2K7	99700	333	1	0	1	999	1	333	0.0	671	Protein tyrosine phosphatase	OS=Phaseolus vulgaris OX=3885 PE=2 SV=1
PHASIBEAM10F026477T5	Q6J2K7	100000	264	0	0	1	792	1	264	0.0	529	Protein tyrosine phosphatase	OS=Phaseolus vulgaris OX=3885 PE=2 SV=1
PHASIBEAM10F026477T6	Q6J2K7	100000	264	0	0	1	792	1	264	0.0	529	Protein tyrosine phosphatase	OS=Phaseolus vulgaris OX=3885 PE=2 SV=1
PHASIBEAM10F026451T1	Q6PSC6	100000	513	0	0	1	1539	1	513	0.0	951	Maturase K	OS=Phaseolus vulgaris OX=3885 GN=matK PE=3 SV=2
PHASIBEAM10F016108T1	Q71V71	100000	149	0	0	1	447	1	149	1.03e-105	300	Calmodulin	OS=Phaseolus vulgaris OX=3885 GN=CaM PE=2 SV=1
PHASIBEAM10F023642T2	Q75T41	100000	428	0	0	4	1287	311	738	0.0	905	Starch synthase II-2	OS=Phaseolus vulgaris OX=3885 GN=pvss22 PE=2 SV=1
PHASIBEAM10F023642T3	Q75T41	100000	391	0	0	10	1182	348	738	0.0	826	Starch synthase II-2	OS=Phaseolus vulgaris OX=3885 GN=pvss22 PE=2 SV=1
PHASIBEAM10F023642T4	Q75T41	99815	542	1	0	1	1626	197	738	0.0	1136	Starch synthase II-2	OS=Phaseolus vulgaris OX=3885 GN=pvss22 PE=2 SV=1
PHASIBEAM10F023642T5	Q75T41	100000	455	0	0	1	1365	284	738	0.0	961	Starch synthase II-2	OS=Phaseolus vulgaris OX=3885 GN=pvss22 PE=2 SV=1
PHASIBEAM10F023642T6	Q75T41	100000	427	0	0	1	1281	312	738	0.0	903	Starch synthase II-2	OS=Phaseolus vulgaris OX=3885 GN=pvss22 PE=2 SV=1
PHASIBEAM10F014801T3	Q75T80	99044	523	5	0	139	1707	46	568	0.0	1042	Starch synthase I	OS=Phaseolus vulgaris OX=3885 GN=pvss1 PE=2 SV=1
PHASIBEAM10F014801T4	Q75T80	99031	413	4	0	139	1377	46	458	0.0	816	Starch synthase I	OS=Phaseolus vulgaris OX=3885 GN=pvss1 PE=2 SV=1
PHASIBEAM10F006068T1	Q7X9E1	100000	53	0	0	1	159	1	53	3.38e-32	109	Stress-associated endoplasmic reticulum protein 2-like	OS=Phaseolus vulgaris OX=3885 PE=2 SV=1
PHASIBEAM10F006068T2	Q7X9E1	100000	68	0	0	1	204	1	68	1.40e-43	136	Stress-associated endoplasmic reticulum protein 2-like	OS=Phaseolus vulgaris OX=3885 PE=2 SV=1
PHASIBEAM10F026746T1	Q7X9E3	100000	69	0	0	1	207	1	69	5.56e-43	135	Transmembrane protein	OS=Phaseolus vulgaris OX=3885 GN=PHAVU_002G286200g PE=2 SV=1
PHASIBEAM10F013347T1	Q84L99	100000	547	0	0	1	1641	1	547	0.0	964	Putative organic cation transport protein	OS=Phaseolus vulgaris OX=3885 GN=PHAVU_004G142000g PE=2 SV=1
PHASIBEAM10F013347T2	Q84L99	100000	547	0	0	1	1641	1	547	0.0	964	Putative organic cation transport protein	OS=Phaseolus vulgaris OX=3885 GN=PHAVU_004G142000g PE=2 SV=1
PHASIBEAM10F019703T1	Q84LK2	100000	615	0	0	1	1845	1	615	0.0	1145	Starch synthase, chloroplastic/amyloplastic	OS=Phaseolus vulgaris OX=3885 GN=pvgbss1b PE=2 SV=1
PHASIBEAM10F019703T2	Q84LK2	100000	615	0	0	1	1845	1	615	0.0	1145	Starch synthase, chloroplastic/amyloplastic	OS=Phaseolus vulgaris OX=3885 GN=pvgbss1b PE=2 SV=1
PHASIBEAM10F019703T3	Q84LK2	98982	393	1	1	82	1251	223	615	0.0	743	Starch synthase, chloroplastic/amyloplastic	OS=Phaseolus vulgaris OX=3885 GN=pvgbss1b PE=2 SV=1
PHASIBEAM10F019703T5	Q84LK2	100000	492	0	0	1	1476	124	615	0.0	934	Starch synthase, chloroplastic/amyloplastic	OS=Phaseolus vulgaris OX=3885 GN=pvgbss1b PE=2 SV=1
PHASIBEAM10F019703T6	Q84LK2	98982	393	1	1	82	1251	223	615	0.0	743	Starch synthase, chloroplastic/amyloplastic	OS=Phaseolus vulgaris OX=3885 GN=pvgbss1b PE=2 SV=1
PHASIBEAM10F019703T7	Q84LK2	100000	365	0	0	1	1095	251	615	0.0	694	Starch synthase, chloroplastic/amyloplastic	OS=Phaseolus vulgaris OX=3885 GN=pvgbss1b PE=2 SV=1
PHASIBEAM10F025562T1	Q84U30	97945	146	3	0	1	438	1	146	2.09e-83	244	Photosystem I-N subunit	OS=Phaseolus vulgaris OX=3885 GN=PSI-N PE=1 SV=1
PHASIBEAM10F025562T2	Q84U30	99412	170	1	0	1	510	1	170	7.46e-107	304	Photosystem I-N subunit	OS=Phaseolus vulgaris OX=3885 GN=PSI-N PE=1 SV=1
PHASIBEAM10F021379T1	Q84UT2	99619	525	2	0	1	1575	1	525	0.0	1087	Glucose-1-phosphate adenylyltransferase	OS=Phaseolus vulgaris OX=3885 GN=pvagpL1 PE=2 SV=1
PHASIBEAM10F020080T1	Q8HQQ0	99773	440	1	0	64	1383	22	461	0.0	911	Aspartate aminotransferase	OS=Phaseolus vulgaris OX=3885 PE=2 SV=1
PHASIBEAM10F020080T2	Q8HQQ0	99497	398	2	0	64	1257	22	419	0.0	818	Aspartate aminotransferase	OS=Phaseolus vulgaris OX=3885 PE=2 SV=1
PHASIBEAM10F020080T3	Q8HQQ0	99773	440	1	0	64	1383	22	461	0.0	911	Aspartate aminotransferase	OS=Phaseolus vulgaris OX=3885 PE=2 SV=1
PHASIBEAM10F020080T4	Q8HQQ0	99756	410	1	0	1	1230	52	461	0.0	848	Aspartate aminotransferase	OS=Phaseolus vulgaris OX=3885 PE=2 SV=1
PHASIBEAM10F019693T1	Q8L5P7	99862	723	1	0	1	2169	1	723	0.0	1358	LHY protein	OS=Phaseolus vulgaris OX=3885 GN=lhy PE=2 SV=1
PHASIBEAM10F019693T2	Q8L5P7	99862	723	1	0	1	2169	1	723	0.0	1358	LHY protein	OS=Phaseolus vulgaris OX=3885 GN=lhy PE=2 SV=1
PHASIBEAM10F019693T3	Q8L5P7	99862	723	1	0	1	2169	1	723	0.0	1358	LHY protein	OS=Phaseolus vulgaris OX=3885 GN=lhy PE=2 SV=1
PHASIBEAM10F019693T4	Q8L5P7	99862	723	1	0	1	2169	1	723	0.0	1358	LHY protein	OS=Phaseolus vulgaris OX=3885 GN=lhy PE=2 SV=1
PHASIBEAM10F019693T5	Q8L5P7	99862	723	1	0	1	2169	1	723	0.0	1358	LHY protein	OS=Phaseolus vulgaris OX=3885 GN=lhy PE=2 SV=1
PHASIBEAM10F019693T6	Q8L5P7	99862	723	1	0	1	2169	1	723	0.0	1358	LHY protein	OS=Phaseolus vulgaris OX=3885 GN=lhy PE=2 SV=1
PHASIBEAM10F019693T7	Q8L5P7	99862	723	1	0	1	2169	1	723	0.0	1358	LHY protein	OS=Phaseolus vulgaris OX=3885 GN=lhy PE=2 SV=1
PHASIBEAM10F019693T8	Q8L5P7	99834	601	1	0	1	1803	1	601	0.0	1101	LHY protein	OS=Phaseolus vulgaris OX=3885 GN=lhy PE=2 SV=1
PHASIBEAM10F019693T9	Q8L5P7	99834	601	1	0	1	1803	1	601	0.0	1101	LHY protein	OS=Phaseolus vulgaris OX=3885 GN=lhy PE=2 SV=1
PHASIBEAM10F025475T1	Q8LNZ8	98018	757	13	1	1	2271	1	755	0.0	1300	Abscisic acid insensitive 3-like factor	OS=Phaseolus vulgaris OX=3885 GN=PvALF PE=2 SV=1
PHASIBEAM10F025475T2	Q8LNZ8	98278	755	13	0	1	2265	1	755	0.0	1304	Abscisic acid insensitive 3-like factor	OS=Phaseolus vulgaris OX=3885 GN=PvALF PE=2 SV=1
PHASIBEAM10F010186T1	Q8S562	99417	686	2	1	1	2052	1	686	0.0	1394	ATP-dependent DNA helicase 2 subunit KU80	OS=Phaseolus vulgaris OX=3885 GN=KAP-2 PE=2 SV=1
PHASIBEAM10F010186T2	Q8S562	99708	686	2	0	1	2058	1	686	0.0	1403	ATP-dependent DNA helicase 2 subunit KU80	OS=Phaseolus vulgaris OX=3885 GN=KAP-2 PE=2 SV=1
PHASIBEAM10F010186T5	Q8S562	99660	588	2	0	10	1773	99	686	0.0	1205	ATP-dependent DNA helicase 2 subunit KU80	OS=Phaseolus vulgaris OX=3885 GN=KAP-2 PE=2 SV=1
PHASIBEAM10F010186T6	Q8S562	99779	453	1	0	1	1359	234	686	0.0	934	ATP-dependent DNA helicase 2 subunit KU80	OS=Phaseolus vulgaris OX=3885 GN=KAP-2 PE=2 SV=1
PHASIBEAM10F000657T1	Q93VL6	92593	270	20	0	46	855	16	285	2.17e-164	487	NBS-LRR resistance-like protein J78	OS=Phaseolus vulgaris OX=3885 GN=J78 PE=2 SV=1
PHASIBEAM10F030545T1	Q93VL6	86687	661	82	1	1	1965	458	1118	0.0	1021	NBS-LRR resistance-like protein J78	OS=Phaseolus vulgaris OX=3885 GN=J78 PE=2 SV=1
PHASIBEAM10F001704T1	Q93VL8	100000	149	0	0	1	447	1	149	1.29e-105	299	Calmodulin	OS=Phaseolus vulgaris OX=3885 GN=CaM PE=2 SV=1
PHASIBEAM10F000342T1	Q93VN8	100000	189	0	0	1	567	123	311	6.92e-105	327	NBS-LRR resistance-like protein B11	OS=Phaseolus vulgaris OX=3885 GN=B11 PE=2 SV=1
PHASIBEAM10F000538T1	Q93VN8	100000	494	0	0	1	1482	612	1105	0.0	870	NBS-LRR resistance-like protein B11	OS=Phaseolus vulgaris OX=3885 GN=B11 PE=2 SV=1
PHASIBEAM10F026290T1	Q93VS9	99117	1133	10	0	1	3399	1	1133	0.0	2062	NBS-LRR resistance-like protein B8	OS=Phaseolus vulgaris OX=3885 GN=B8 PE=2 SV=1
PHASIBEAM10F030851T1	Q93VS9	100000	464	0	0	1	1392	670	1133	0.0	782	NBS-LRR resistance-like protein B8	OS=Phaseolus vulgaris OX=3885 GN=B8 PE=2 SV=1
PHASIBEAM10F014825T1	Q93WZ8	100000	1869	0	0	1	5607	324	2192	0.0	3724	glutamate synthase (NADH)	OS=Phaseolus vulgaris OX=3885 PE=2 SV=2
PHASIBEAM10F014825T3	Q93WZ8	99909	2192	2	0	1	6576	1	2192	0.0	4369	glutamate synthase (NADH)	OS=Phaseolus vulgaris OX=3885 PE=2 SV=2
PHASIBEAM10F001407T1	Q93XA0	99775	444	1	0	1	1332	1	444	0.0	775	TGA-type basic leucine zipper protein TGA2.2	OS=Phaseolus vulgaris OX=3885 GN=PHAVU_001G123300g PE=2 SV=1
PHASIBEAM10F001407T2	Q93XA0	99775	444	1	0	1	1332	1	444	0.0	775	TGA-type basic leucine zipper protein TGA2.2	OS=Phaseolus vulgaris OX=3885 GN=PHAVU_001G123300g PE=2 SV=1
PHASIBEAM10F001407T3	Q93XA0	99327	446	1	1	1	1338	1	444	0.0	769	TGA-type basic leucine zipper protein TGA2.2	OS=Phaseolus vulgaris OX=3885 GN=PHAVU_001G123300g PE=2 SV=1
PHASIBEAM10F001407T4	Q93XA0	99715	351	1	0	82	1134	94	444	0.0	614	TGA-type basic leucine zipper protein TGA2.2	OS=Phaseolus vulgaris OX=3885 GN=PHAVU_001G123300g PE=2 SV=1
PHASIBEAM10F001407T5	Q93XA0	99775	444	1	0	1	1332	1	444	0.0	775	TGA-type basic leucine zipper protein TGA2.2	OS=Phaseolus vulgaris OX=3885 GN=PHAVU_001G123300g PE=2 SV=1
PHASIBEAM10F001407T6	Q93XA0	99327	446	1	1	1	1338	1	444	0.0	769	TGA-type basic leucine zipper protein TGA2.2	OS=Phaseolus vulgaris OX=3885 GN=PHAVU_001G123300g PE=2 SV=1
PHASIBEAM10F001407T7	Q93XA0	99327	446	1	1	1	1338	1	444	0.0	769	TGA-type basic leucine zipper protein TGA2.2	OS=Phaseolus vulgaris OX=3885 GN=PHAVU_001G123300g PE=2 SV=1
PHASIBEAM10F001407T8	Q93XA0	99327	446	1	1	1	1338	1	444	0.0	769	TGA-type basic leucine zipper protein TGA2.2	OS=Phaseolus vulgaris OX=3885 GN=PHAVU_001G123300g PE=2 SV=1
PHASIBEAM10F027036T1	Q93XA1	100000	451	0	0	1	1353	1	451	0.0	838	TGA-type basic leucine zipper protein TGA2.1	OS=Phaseolus vulgaris OX=3885 GN=PHAVU_011G203400g PE=2 SV=1
PHASIBEAM10F027036T10	Q93XA1	100000	315	0	0	1	945	137	451	0.0	555	TGA-type basic leucine zipper protein TGA2.1	OS=Phaseolus vulgaris OX=3885 GN=PHAVU_011G203400g PE=2 SV=1
PHASIBEAM10F027036T11	Q93XA1	100000	451	0	0	1	1353	1	451	0.0	838	TGA-type basic leucine zipper protein TGA2.1	OS=Phaseolus vulgaris OX=3885 GN=PHAVU_011G203400g PE=2 SV=1
PHASIBEAM10F027036T2	Q93XA1	100000	451	0	0	1	1353	1	451	0.0	838	TGA-type basic leucine zipper protein TGA2.1	OS=Phaseolus vulgaris OX=3885 GN=PHAVU_011G203400g PE=2 SV=1
PHASIBEAM10F027036T3	Q93XA1	100000	315	0	0	1	945	137	451	0.0	555	TGA-type basic leucine zipper protein TGA2.1	OS=Phaseolus vulgaris OX=3885 GN=PHAVU_011G203400g PE=2 SV=1
PHASIBEAM10F027036T4	Q93XA1	100000	451	0	0	1	1353	1	451	0.0	838	TGA-type basic leucine zipper protein TGA2.1	OS=Phaseolus vulgaris OX=3885 GN=PHAVU_011G203400g PE=2 SV=1
PHASIBEAM10F027036T5	Q93XA1	99740	385	1	0	64	1218	67	451	0.0	694	TGA-type basic leucine zipper protein TGA2.1	OS=Phaseolus vulgaris OX=3885 GN=PHAVU_011G203400g PE=2 SV=1
PHASIBEAM10F027036T6	Q93XA1	100000	451	0	0	1	1353	1	451	0.0	838	TGA-type basic leucine zipper protein TGA2.1	OS=Phaseolus vulgaris OX=3885 GN=PHAVU_011G203400g PE=2 SV=1
PHASIBEAM10F027036T7	Q93XA1	100000	451	0	0	1	1353	1	451	0.0	838	TGA-type basic leucine zipper protein TGA2.1	OS=Phaseolus vulgaris OX=3885 GN=PHAVU_011G203400g PE=2 SV=1
PHASIBEAM10F027036T8	Q93XA1	100000	315	0	0	1	945	137	451	0.0	555	TGA-type basic leucine zipper protein TGA2.1	OS=Phaseolus vulgaris OX=3885 GN=PHAVU_011G203400g PE=2 SV=1
PHASIBEAM10F027036T9	Q93XA1	99740	385	1	0	64	1218	67	451	0.0	694	TGA-type basic leucine zipper protein TGA2.1	OS=Phaseolus vulgaris OX=3885 GN=PHAVU_011G203400g PE=2 SV=1
PHASIBEAM10F002148T1	Q93XA2	100000	362	0	0	1	1086	1	362	0.0	753	TGA-type basic leucine zipper protein TGA1.1	OS=Phaseolus vulgaris OX=3885 GN=PHAVU_001G249300g PE=2 SV=1
PHASIBEAM10F002148T2	Q93XA2	100000	362	0	0	1	1086	1	362	0.0	753	TGA-type basic leucine zipper protein TGA1.1	OS=Phaseolus vulgaris OX=3885 GN=PHAVU_001G249300g PE=2 SV=1
PHASIBEAM10F002148T3	Q93XA2	100000	362	0	0	1	1086	1	362	0.0	753	TGA-type basic leucine zipper protein TGA1.1	OS=Phaseolus vulgaris OX=3885 GN=PHAVU_001G249300g PE=2 SV=1
PHASIBEAM10F002148T4	Q93XA2	100000	362	0	0	1	1086	1	362	0.0	753	TGA-type basic leucine zipper protein TGA1.1	OS=Phaseolus vulgaris OX=3885 GN=PHAVU_001G249300g PE=2 SV=1
PHASIBEAM10F002148T5	Q93XA2	100000	362	0	0	1	1086	1	362	0.0	753	TGA-type basic leucine zipper protein TGA1.1	OS=Phaseolus vulgaris OX=3885 GN=PHAVU_001G249300g PE=2 SV=1
PHASIBEAM10F016449T1	Q93XA4	100000	281	0	0	1	843	47	327	0.0	581	Homeobox-leucine zipper protein	OS=Phaseolus vulgaris OX=3885 GN=PHAVU_002G067200g PE=2 SV=1
PHASIBEAM10F016449T2	Q93XA4	100000	327	0	0	1	981	1	327	0.0	675	Homeobox-leucine zipper protein	OS=Phaseolus vulgaris OX=3885 GN=PHAVU_002G067200g PE=2 SV=1
PHASIBEAM10F021319T1	Q93XA6	99609	256	1	0	1	768	1	256	0.0	535	NAC domain protein NAC2	OS=Phaseolus vulgaris OX=3885 GN=PHAVU_002G170200g PE=2 SV=1
PHASIBEAM10F021319T2	Q93XA6	94860	214	10	1	4	642	43	256	3.80e-151	421	NAC domain protein NAC2	OS=Phaseolus vulgaris OX=3885 GN=PHAVU_002G170200g PE=2 SV=1
PHASIBEAM10F001043T1	Q93XA7	100000	299	0	0	1	897	1	299	0.0	605	NAC domain protein NAC1	OS=Phaseolus vulgaris OX=3885 GN=PHAVU_005G055400g PE=2 SV=1
PHASIBEAM10F001043T2	Q93XA7	99331	299	0	1	1	891	1	299	0.0	596	NAC domain protein NAC1	OS=Phaseolus vulgaris OX=3885 GN=PHAVU_005G055400g PE=2 SV=1
PHASIBEAM10F001043T3	Q93XA7	100000	192	0	0	1	576	108	299	6.16e-134	379	NAC domain protein NAC1	OS=Phaseolus vulgaris OX=3885 GN=PHAVU_005G055400g PE=2 SV=1
PHASIBEAM10F001043T4	Q93XA7	100000	244	0	0	52	783	56	299	1.25e-175	487	NAC domain protein NAC1	OS=Phaseolus vulgaris OX=3885 GN=PHAVU_005G055400g PE=2 SV=1
PHASIBEAM10F025795T1	Q94IR2	99773	440	1	0	13	1332	104	543	0.0	905	Carotenoid 9,10(9',10')-cleavage dioxygenase 1	OS=Phaseolus vulgaris OX=3885 GN=CCD1 PE=1 SV=1
PHASIBEAM10F025795T2	Q94IR2	99773	440	1	0	13	1332	104	543	0.0	905	Carotenoid 9,10(9',10')-cleavage dioxygenase 1	OS=Phaseolus vulgaris OX=3885 GN=CCD1 PE=1 SV=1
PHASIBEAM10F008697T1	Q94KA8	99041	417	4	0	1	1251	1	417	0.0	793	BZIP transcription factor 2	OS=Phaseolus vulgaris OX=3885 PE=2 SV=1
PHASIBEAM10F008697T3	Q94KA8	98987	395	4	0	31	1215	23	417	0.0	777	BZIP transcription factor 2	OS=Phaseolus vulgaris OX=3885 PE=2 SV=1
PHASIBEAM10F008697T4	Q94KA8	98498	333	5	0	1	999	1	333	0.0	617	BZIP transcription factor 2	OS=Phaseolus vulgaris OX=3885 PE=2 SV=1
PHASIBEAM10F008697T5	Q94KA8	99041	417	4	0	1	1251	1	417	0.0	793	BZIP transcription factor 2	OS=Phaseolus vulgaris OX=3885 PE=2 SV=1
PHASIBEAM10F008697T7	Q94KA8	99041	417	4	0	1	1251	1	417	0.0	793	BZIP transcription factor 2	OS=Phaseolus vulgaris OX=3885 PE=2 SV=1
PHASIBEAM10F008697T8	Q94KA8	93018	444	4	1	1	1332	1	417	0.0	780	BZIP transcription factor 2	OS=Phaseolus vulgaris OX=3885 PE=2 SV=1
PHASIBEAM10F025104T1	Q94KS2	100000	326	0	0	1	978	1	326	0.0	675	Eukaryotic translation initiation factor 3 subunit I	OS=Phaseolus vulgaris OX=3885 GN=PHAVU_002G070400g PE=2 SV=1
PHASIBEAM10F008761T1	Q9AT29	100000	193	0	0	1	579	1	193	5.27e-143	397	BZip transcription factor	OS=Phaseolus vulgaris OX=3885 GN=PHAVU_002G110600g PE=2 SV=1
PHASIBEAM10F011478T1	Q9AU12	100000	968	0	0	1	2904	1	968	0.0	1926	Phosphoenolpyruvate carboxylase	OS=Phaseolus vulgaris OX=3885 PE=2 SV=1
PHASIBEAM10F011478T2	Q9AU12	100000	733	0	0	1	2199	236	968	0.0	1456	Phosphoenolpyruvate carboxylase	OS=Phaseolus vulgaris OX=3885 PE=2 SV=1
PHASIBEAM10F011478T3	Q9AU12	100000	968	0	0	1	2904	1	968	0.0	1926	Phosphoenolpyruvate carboxylase	OS=Phaseolus vulgaris OX=3885 PE=2 SV=1
PHASIBEAM10F011478T4	Q9AU12	100000	871	0	0	1	2613	1	871	0.0	1753	Phosphoenolpyruvate carboxylase	OS=Phaseolus vulgaris OX=3885 PE=2 SV=1
PHASIBEAM10F003896T1	Q9FE12	99231	260	2	0	1	780	1	260	2.49e-171	474	thioredoxin-dependent peroxiredoxin	OS=Phaseolus vulgaris OX=3885 GN=2-Cys PRx PE=2 SV=1
PHASIBEAM10F003896T2	Q9FE12	99231	260	2	0	1	780	1	260	2.49e-171	474	thioredoxin-dependent peroxiredoxin	OS=Phaseolus vulgaris OX=3885 GN=2-Cys PRx PE=2 SV=1
PHASIBEAM10F003896T3	Q9FE12	100000	260	0	0	1	780	1	260	1.85e-170	473	thioredoxin-dependent peroxiredoxin	OS=Phaseolus vulgaris OX=3885 GN=2-Cys PRx PE=2 SV=1
PHASIBEAM10F009779T1	Q9FPW5	95912	318	0	1	1	915	1	318	0.0	545	IAA-protein conjugate	OS=Phaseolus vulgaris OX=3885 GN=iap1 PE=2 SV=1
PHASIBEAM10F005299T3	Q9FUJ6	99351	462	3	0	1	1386	1	462	0.0	953	Glycosyltransferase	OS=Phaseolus vulgaris OX=3885 GN=PHAVU_004G035900g PE=2 SV=1
PHASIBEAM10F012908T1	Q9LL46	100000	82	0	0	1	246	1	82	2.64e-54	164	LEA-18	OS=Phaseolus vulgaris OX=3885 PE=4 SV=1
PHASIBEAM10F004393T1	Q9M3Y4	98969	194	2	0	1	582	1	194	2.83e-138	387	Germin-like protein	OS=Phaseolus vulgaris OX=3885 GN=glp1 PE=2 SV=1
PHASIBEAM10F015852T1	Q9M684	96744	737	24	0	1	2211	120	856	0.0	1447	Lipoxygenase (Fragment)	OS=Phaseolus vulgaris OX=3885 GN=LOX4 PE=2 SV=1
PHASIBEAM10F015852T2	Q9M684	98179	604	11	0	1	1812	1	604	0.0	1196	Lipoxygenase (Fragment)	OS=Phaseolus vulgaris OX=3885 GN=LOX4 PE=2 SV=1
PHASIBEAM10F015852T3	Q9M684	96292	863	25	1	1	2589	1	856	0.0	1676	Lipoxygenase (Fragment)	OS=Phaseolus vulgaris OX=3885 GN=LOX4 PE=2 SV=1
PHASIBEAM10F015852T4	Q9M684	98182	605	11	0	1	1815	1	605	0.0	1198	Lipoxygenase (Fragment)	OS=Phaseolus vulgaris OX=3885 GN=LOX4 PE=2 SV=1
PHASIBEAM10F015852T5	Q9M684	97079	856	25	0	1	2568	1	856	0.0	1684	Lipoxygenase (Fragment)	OS=Phaseolus vulgaris OX=3885 GN=LOX4 PE=2 SV=1
PHASIBEAM10F001082T1	Q9M6E8	100000	615	0	0	196	2040	1	615	0.0	1203	9-cis-epoxycarotenoid dioxygenase NCED1, chloroplastic	OS=Phaseolus vulgaris OX=3885 GN=NCED1 PE=2 SV=1
PHASIBEAM10F024504T1	Q9SAU1	100000	200	0	0	1	600	1	200	1.48e-148	412	TATA-box binding protein	OS=Phaseolus vulgaris OX=3885 GN=PVTBP2 PE=2 SV=1
PHASIBEAM10F024504T2	Q9SAU1	100000	142	0	0	1	426	1	142	1.66e-102	294	TATA-box binding protein	OS=Phaseolus vulgaris OX=3885 GN=PVTBP2 PE=2 SV=1
PHASIBEAM10F026805T1	Q9SE40	100000	476	0	0	1	1428	1	476	0.0	965	Putative integral membrane protein	OS=Phaseolus vulgaris OX=3885 GN=sec61 PE=2 SV=1
PHASIBEAM10F026805T2	Q9SE40	100000	476	0	0	1	1428	1	476	0.0	965	Putative integral membrane protein	OS=Phaseolus vulgaris OX=3885 GN=sec61 PE=2 SV=1
PHASIBEAM10F026805T3	Q9SE40	100000	476	0	0	1	1428	1	476	0.0	965	Putative integral membrane protein	OS=Phaseolus vulgaris OX=3885 GN=sec61 PE=2 SV=1
PHASIBEAM10F022035T1	Q9SWP6	99379	161	1	0	1	483	1	161	3.92e-106	301	Hypersensitive reaction associated Ca2+-binding protein	OS=Phaseolus vulgaris OX=3885 GN=HRA32 PE=2 SV=1
PHASIBEAM10F011828T1	Q9XFL4	97840	324	7	0	1	972	1	324	0.0	577	Peroxidase	OS=Phaseolus vulgaris OX=3885 GN=FBP3 PE=2 SV=1
PHASIBEAM10F007284T1	Q9XFL5	99639	277	1	0	91	921	1	277	0.0	542	peroxidase (Fragment)	OS=Phaseolus vulgaris OX=3885 GN=FBP4 PE=2 SV=2
PHASIBEAM10F023933T1	Q9XIS4	99764	847	2	0	1	2541	1	847	0.0	1650	1,4-alpha-glucan branching enzyme	OS=Phaseolus vulgaris OX=3885 GN=pvsbe1 PE=2 SV=1
PHASIBEAM10F023933T2	Q9XIS4	99871	776	1	0	1	2328	72	847	0.0	1504	1,4-alpha-glucan branching enzyme	OS=Phaseolus vulgaris OX=3885 GN=pvsbe1 PE=2 SV=1
PHASIBEAM10F023933T3	Q9XIS4	99852	675	1	0	1	2025	173	847	0.0	1296	1,4-alpha-glucan branching enzyme	OS=Phaseolus vulgaris OX=3885 GN=pvsbe1 PE=2 SV=1
PHASIBEAM10F003824T1	Q9XIS5	96322	870	4	1	1	2526	1	870	0.0	1654	1,4-alpha-glucan branching enzyme	OS=Phaseolus vulgaris OX=3885 GN=pvsbe2 PE=2 SV=2
PHASIBEAM10F003824T4	Q9XIS5	99425	870	5	0	1	2610	1	870	0.0	1722	1,4-alpha-glucan branching enzyme	OS=Phaseolus vulgaris OX=3885 GN=pvsbe2 PE=2 SV=2
PHASIBEAM10F003824T5	Q9XIS5	99425	870	5	0	1	2610	1	870	0.0	1722	1,4-alpha-glucan branching enzyme	OS=Phaseolus vulgaris OX=3885 GN=pvsbe2 PE=2 SV=2
PHASIBEAM10F003824T6	Q9XIS5	99839	622	1	0	1	1866	249	870	0.0	1256	1,4-alpha-glucan branching enzyme	OS=Phaseolus vulgaris OX=3885 GN=pvsbe2 PE=2 SV=2
PHASIBEAM10F003824T8	Q9XIS5	96322	870	4	1	1	2526	1	870	0.0	1654	1,4-alpha-glucan branching enzyme	OS=Phaseolus vulgaris OX=3885 GN=pvsbe2 PE=2 SV=2
PHASIBEAM10F003824T9	Q9XIS5	99425	870	5	0	1	2610	1	870	0.0	1722	1,4-alpha-glucan branching enzyme	OS=Phaseolus vulgaris OX=3885 GN=pvsbe2 PE=2 SV=2
PHASIBEAM10F028402T1	Q9XIS6	100000	428	0	0	1	1284	1	428	0.0	861	Starch synthase, chloroplastic/amyloplastic	OS=Phaseolus vulgaris OX=3885 GN=pvgbss1 PE=2 SV=1
PHASIBEAM10F029622T1	Q9XIS6	99351	154	1	0	1	462	453	606	6.34e-107	319	Starch synthase, chloroplastic/amyloplastic	OS=Phaseolus vulgaris OX=3885 GN=pvgbss1 PE=2 SV=1
PHASIBEAM10F029622T3	Q9XIS6	100000	88	0	0	1	264	519	606	2.55e-56	184	Starch synthase, chloroplastic/amyloplastic	OS=Phaseolus vulgaris OX=3885 GN=pvgbss1 PE=2 SV=1
PHASIBEAM10F015431T1	Q9ZP43	99746	393	1	0	82	1260	28	420	0.0	816	Alpha-amylase	OS=Phaseolus vulgaris OX=3885 GN=PHAVU_010G017600g PE=2 SV=1
PHASIBEAM10F015431T2	Q9ZP43	99713	349	1	0	19	1065	72	420	0.0	726	Alpha-amylase	OS=Phaseolus vulgaris OX=3885 GN=PHAVU_010G017600g PE=2 SV=1
PHASIBEAM10F022311T1	Q9ZTX5	100000	200	0	0	1	600	1	200	1.96e-148	412	TATA-box binding protein	OS=Phaseolus vulgaris OX=3885 GN=PVTBP1 PE=2 SV=1
PHASIBEAM10F022311T2	Q9ZTX5	100000	200	0	0	1	600	1	200	1.96e-148	412	TATA-box binding protein	OS=Phaseolus vulgaris OX=3885 GN=PVTBP1 PE=2 SV=1
PHASIBEAM10F022311T3	Q9ZTX5	100000	200	0	0	1	600	1	200	3.66e-147	411	TATA-box binding protein	OS=Phaseolus vulgaris OX=3885 GN=PVTBP1 PE=2 SV=1
PHASIBEAM10F026385T1	R9QEU5	98013	151	3	0	22	474	1	151	4.12e-108	306	Putative resistance protein TIR 02 (Fragment)	OS=Phaseolus vulgaris OX=3885 PE=4 SV=1
PHASIBEAM10F022959T1	S5DQV5	96319	163	5	1	1	486	1	163	2.97e-81	239	Centromere specific histone H3 variant	OS=Phaseolus vulgaris OX=3885 GN=CENH3 PE=2 SV=1
PHASIBEAM10F022959T2	S5DQV5	81675	191	7	1	1	573	1	163	3.90e-71	214	Centromere specific histone H3 variant	OS=Phaseolus vulgaris OX=3885 GN=CENH3 PE=2 SV=1
PHASIBEAM10F022959T3	S5DQV5	78534	191	12	2	1	570	1	163	1.75e-69	210	Centromere specific histone H3 variant	OS=Phaseolus vulgaris OX=3885 GN=CENH3 PE=2 SV=1
PHASIBEAM10F022959T5	S5DQV5	100000	163	0	0	1	489	1	163	6.60e-83	243	Centromere specific histone H3 variant	OS=Phaseolus vulgaris OX=3885 GN=CENH3 PE=2 SV=1
PHASIBEAM10F014381T1	T2DLB0	100000	248	0	0	1	744	4	251	5.82e-153	427	BRI1-KD interacting protein	OS=Phaseolus vulgaris OX=3885 PE=2 SV=1
PHASIBEAM10F014381T2	T2DLB0	100000	248	0	0	1	744	4	251	5.82e-153	427	BRI1-KD interacting protein	OS=Phaseolus vulgaris OX=3885 PE=2 SV=1
PHASIBEAM10F006239T1	T2DLC0	27717	368	215	12	79	1137	94	425	7.39e-33	129	Nuclease HARBI1-like protein	OS=Phaseolus vulgaris OX=3885 PE=2 SV=1
PHASIBEAM10F006606T1	T2DLC0	66301	365	122	1	451	1542	72	436	5.19e-168	484	Nuclease HARBI1-like protein	OS=Phaseolus vulgaris OX=3885 PE=2 SV=1
PHASIBEAM10F013838T1	T2DLC0	89679	436	44	1	73	1377	1	436	0.0	801	Nuclease HARBI1-like protein	OS=Phaseolus vulgaris OX=3885 PE=2 SV=1
PHASIBEAM10F014409T1	T2DLC0	53747	387	162	4	193	1326	58	436	1.04e-143	419	Nuclease HARBI1-like protein	OS=Phaseolus vulgaris OX=3885 PE=2 SV=1
PHASIBEAM10F015046T1	T2DLC0	28497	193	114	5	652	1230	257	425	4.43e-12	69.7	Nuclease HARBI1-like protein	OS=Phaseolus vulgaris OX=3885 PE=2 SV=1
PHASIBEAM10F015790T1	T2DLC0	61944	360	136	1	757	1833	77	436	1.15e-159	466	Nuclease HARBI1-like protein	OS=Phaseolus vulgaris OX=3885 PE=2 SV=1
PHASIBEAM10F016549T1	T2DLC0	25781	384	236	11	64	1164	74	425	1.51e-26	112	Nuclease HARBI1-like protein	OS=Phaseolus vulgaris OX=3885 PE=2 SV=1
PHASIBEAM10F016549T2	T2DLC0	25781	384	236	11	64	1164	74	425	1.51e-26	112	Nuclease HARBI1-like protein	OS=Phaseolus vulgaris OX=3885 PE=2 SV=1
PHASIBEAM10F020774T1	T2DLC0	25886	367	227	11	106	1176	94	425	6.60e-23	102	Nuclease HARBI1-like protein	OS=Phaseolus vulgaris OX=3885 PE=2 SV=1
PHASIBEAM10F001215T1	T2DLD1	100000	166	0	0	1	498	1	166	1.65e-101	291	Uncharacterized protein	OS=Phaseolus vulgaris OX=3885 PE=2 SV=1
PHASIBEAM10F006786T1	T2DLD9	100000	187	0	0	1	561	1	187	8.52e-110	313	177 protein	OS=Phaseolus vulgaris OX=3885 GN=PHAVU_011G162700g PE=2 SV=1
PHASIBEAM10F002406T1	T2DLE4	100000	263	0	0	1	789	1	263	3.48e-148	417	Clathrin light chain	OS=Phaseolus vulgaris OX=3885 PE=2 SV=1
PHASIBEAM10F004851T1	T2DLH1	100000	329	0	0	1	987	1	329	0.0	682	Epoxide hydrolase 2-like protein	OS=Phaseolus vulgaris OX=3885 PE=2 SV=1
PHASIBEAM10F016916T1	T2DLI2	99408	338	2	0	1	1014	1	338	0.0	617	Glyceraldehyde-3-phosphate dehydrogenase	OS=Phaseolus vulgaris OX=3885 PE=2 SV=1
PHASIBEAM10F016492T1	T2DLP8	100000	26	0	0	682	759	188	213	1.44e-08	55.8	Uncharacterized protein	OS=Phaseolus vulgaris OX=3885 GN=PHAVU_002G052800g PE=2 SV=1
PHASIBEAM10F006075T1	T2DLQ3	100000	114	0	0	1	342	1	114	6.43e-69	206	Transmembrane protein	OS=Phaseolus vulgaris OX=3885 GN=PHAVU_002G172400g PE=2 SV=1
PHASIBEAM10F006075T2	T2DLQ3	100000	119	0	0	1	357	1	119	1.25e-73	216	Transmembrane protein	OS=Phaseolus vulgaris OX=3885 GN=PHAVU_002G172400g PE=2 SV=1
PHASIBEAM10F025720T1	T2DLR9	100000	380	0	0	1	1140	1	380	0.0	755	Alcohol dehydrogenase 1	OS=Phaseolus vulgaris OX=3885 GN=PHAVU_001G067300g PE=2 SV=1
PHASIBEAM10F001336T1	T2DLS4	100000	285	0	0	58	912	20	304	0.0	525	UBA and UBX domain-containing protein	OS=Phaseolus vulgaris OX=3885 PE=2 SV=1
PHASIBEAM10F009225T1	T2DLS9	100000	337	0	0	1	1011	1	337	0.0	594	Quinone-oxidoreductase-like protein	OS=Phaseolus vulgaris OX=3885 GN=PHAVU_011G002400g PE=2 SV=1
PHASIBEAM10F003450T1	T2DLU1	100000	380	0	0	55	1194	19	398	0.0	779	Fructose-bisphosphate aldolase	OS=Phaseolus vulgaris OX=3885 GN=PHAVU_011G039100g PE=2 SV=1
PHASIBEAM10F003450T2	T2DLU1	100000	380	0	0	55	1194	19	398	0.0	779	Fructose-bisphosphate aldolase	OS=Phaseolus vulgaris OX=3885 GN=PHAVU_011G039100g PE=2 SV=1
PHASIBEAM10F026081T1	T2DLU1	91038	212	19	0	118	753	187	398	2.32e-133	384	Fructose-bisphosphate aldolase	OS=Phaseolus vulgaris OX=3885 GN=PHAVU_011G039100g PE=2 SV=1
PHASIBEAM10F026081T2	T2DLU1	91437	327	28	0	1	981	72	398	0.0	603	Fructose-bisphosphate aldolase	OS=Phaseolus vulgaris OX=3885 GN=PHAVU_011G039100g PE=2 SV=1
PHASIBEAM10F026081T3	T2DLU1	89034	383	42	0	46	1194	16	398	0.0	689	Fructose-bisphosphate aldolase	OS=Phaseolus vulgaris OX=3885 GN=PHAVU_011G039100g PE=2 SV=1
PHASIBEAM10F023506T1	T2DLW1	100000	242	0	0	1	726	1	242	2.82e-174	481	40S ribosomal protein S3-3-like protein	OS=Phaseolus vulgaris OX=3885 GN=PHAVU_004G131900g PE=2 SV=1
PHASIBEAM10F023506T2	T2DLW1	100000	199	0	0	1	597	44	242	1.37e-140	394	40S ribosomal protein S3-3-like protein	OS=Phaseolus vulgaris OX=3885 GN=PHAVU_004G131900g PE=2 SV=1
PHASIBEAM10F021342T2	T2DLW5	100000	249	0	0	94	840	32	280	0.0	513	Urease accessory protein ureG	OS=Phaseolus vulgaris OX=3885 PE=2 SV=1
PHASIBEAM10F012879T1	T2DLX0	100000	235	0	0	1	705	1	235	2.52e-173	478	40S ribosomal protein S3-3-like protein	OS=Phaseolus vulgaris OX=3885 GN=PHAVU_007G231200g PE=2 SV=1
PHASIBEAM10F009453T1	T2DLX7	100000	356	0	0	1	1068	1	356	0.0	747	Cathepsin B-like protein	OS=Phaseolus vulgaris OX=3885 PE=2 SV=1
PHASIBEAM10F007523T1	T2DM13	100000	220	0	0	1	660	1	220	1.87e-164	454	Dehydration-induced-like protein	OS=Phaseolus vulgaris OX=3885 PE=2 SV=1
PHASIBEAM10F008941T1	T2DM18	100000	168	0	0	103	606	1	168	7.19e-123	346	Terminal flowering 1-like protein	OS=Phaseolus vulgaris OX=3885 GN=PHAVU_004G119700g PE=2 SV=1
PHASIBEAM10F018632T2	T2DM51	100000	171	0	0	1	513	1	171	2.93e-75	226	Co-chaperone protein p23	OS=Phaseolus vulgaris OX=3885 PE=2 SV=1
PHASIBEAM10F018632T3	T2DM51	90643	171	0	1	1	465	1	171	2.55e-70	212	Co-chaperone protein p23	OS=Phaseolus vulgaris OX=3885 PE=2 SV=1
PHASIBEAM10F018632T4	T2DM51	92982	171	11	1	1	510	1	171	1.87e-79	236	Co-chaperone protein p23	OS=Phaseolus vulgaris OX=3885 PE=2 SV=1
PHASIBEAM10F026214T4	T2DM60	100000	198	0	0	1	594	1	198	1.97e-87	257	Remorin family protein	OS=Phaseolus vulgaris OX=3885 GN=PHAVU_010G096300g PE=2 SV=1
PHASIBEAM10F001050T2	T2DM78	98305	118	2	0	1	354	1	118	5.73e-82	237	cAMP-regulated phosphoprotein 19-related protein	OS=Phaseolus vulgaris OX=3885 PE=2 SV=1
PHASIBEAM10F013279T1	T2DM85	100000	333	0	0	1	999	44	376	0.0	689	DUF642 domain-containing protein	OS=Phaseolus vulgaris OX=3885 PE=2 SV=1
PHASIBEAM10F013279T2	T2DM85	100000	359	0	0	52	1128	18	376	0.0	743	DUF642 domain-containing protein	OS=Phaseolus vulgaris OX=3885 PE=2 SV=1
PHASIBEAM10F022395T1	T2DMB7	100000	239	0	0	1	717	1	239	1.52e-144	405	MTD1	OS=Phaseolus vulgaris OX=3885 GN=PHAVU_001G037900g PE=2 SV=1
PHASIBEAM10F005153T1	T2DMD0	100000	68	0	0	1	204	1	68	4.76e-54	137	Uncharacterized protein	OS=Phaseolus vulgaris OX=3885 PE=2 SV=1
PHASIBEAM10F005153T2	T2DMD0	100000	68	0	0	1	204	1	68	4.76e-54	137	Uncharacterized protein	OS=Phaseolus vulgaris OX=3885 PE=2 SV=1
PHASIBEAM10F005153T3	T2DMD0	100000	68	0	0	1	204	1	68	4.76e-54	137	Uncharacterized protein	OS=Phaseolus vulgaris OX=3885 PE=2 SV=1
PHASIBEAM10F005153T4	T2DMD0	100000	68	0	0	1	204	1	68	4.76e-54	137	Uncharacterized protein	OS=Phaseolus vulgaris OX=3885 PE=2 SV=1
PHASIBEAM10F026479T1	T2DMD8	100000	122	0	0	1	366	1	122	3.02e-74	218	Uncharacterized protein	OS=Phaseolus vulgaris OX=3885 GN=PHAVU_007G087400g PE=2 SV=1
PHASIBEAM10F025844T1	T2DME4	98537	547	8	0	1	1641	19	565	0.0	1007	Lethal leaf spot 1-like protein	OS=Phaseolus vulgaris OX=3885 PE=2 SV=1
PHASIBEAM10F001266T1	T2DMF7	100000	226	0	0	1	678	1	226	3.88e-160	445	ARG10	OS=Phaseolus vulgaris OX=3885 GN=PHAVU_006G152600g PE=2 SV=1
PHASIBEAM10F001266T2	T2DMF7	100000	237	0	0	1	711	1	237	2.90e-168	465	ARG10	OS=Phaseolus vulgaris OX=3885 GN=PHAVU_006G152600g PE=2 SV=1
PHASIBEAM10F015199T1	T2DMH7	100000	252	0	0	1	756	1	252	0.0	526	Asparagine synthetase	OS=Phaseolus vulgaris OX=3885 PE=2 SV=1
PHASIBEAM10F015199T2	T2DMH7	100000	191	0	0	1	573	1	191	1.29e-140	394	Asparagine synthetase	OS=Phaseolus vulgaris OX=3885 PE=2 SV=1
PHASIBEAM10F028733T1	T2DMJ5	72881	59	16	0	3	179	19	77	2.95e-25	91.7	Albumin-1C	OS=Phaseolus vulgaris OX=3885 PE=2 SV=1
PHASIBEAM10F025713T3	T2DMK2	99653	288	1	0	1	864	1	288	6.68e-174	483	Nodule-enhanced protein phosphatase type 2C	OS=Phaseolus vulgaris OX=3885 PE=2 SV=1
PHASIBEAM10F005040T1	T2DML5	100000	351	0	0	1	1053	1	351	0.0	730	BTB/POZ and TAZ domain-containing protein 2	OS=Phaseolus vulgaris OX=3885 GN=PHAVU_003G207300g PE=2 SV=1
PHASIBEAM10F005040T2	T2DML5	100000	262	0	0	1	786	90	351	0.0	545	BTB/POZ and TAZ domain-containing protein 2	OS=Phaseolus vulgaris OX=3885 GN=PHAVU_003G207300g PE=2 SV=1
PHASIBEAM10F005040T3	T2DML5	100000	262	0	0	1	786	90	351	0.0	545	BTB/POZ and TAZ domain-containing protein 2	OS=Phaseolus vulgaris OX=3885 GN=PHAVU_003G207300g PE=2 SV=1
PHASIBEAM10F021692T1	T2DMM1	100000	222	0	0	1	666	1	222	2.96e-114	327	Protein MAINTENANCE OF PSII UNDER HIGH LIGHT 1	OS=Phaseolus vulgaris OX=3885 PE=2 SV=1
PHASIBEAM10F014591T1	T2DMM7	97500	160	3	1	1	480	1	159	3.58e-111	317	Myosin ID heavy chain-like protein	OS=Phaseolus vulgaris OX=3885 PE=2 SV=1
PHASIBEAM10F014591T2	T2DMM7	100000	183	0	0	1	549	1	183	3.11e-133	372	Myosin ID heavy chain-like protein	OS=Phaseolus vulgaris OX=3885 PE=2 SV=1
PHASIBEAM10F014591T3	T2DMM7	97500	160	3	1	1	480	1	159	3.58e-111	317	Myosin ID heavy chain-like protein	OS=Phaseolus vulgaris OX=3885 PE=2 SV=1
PHASIBEAM10F014591T4	T2DMM7	100000	183	0	0	1	549	1	183	3.11e-133	372	Myosin ID heavy chain-like protein	OS=Phaseolus vulgaris OX=3885 PE=2 SV=1
PHASIBEAM10F014591T5	T2DMM7	100000	153	0	0	1	459	1	153	2.42e-110	313	Myosin ID heavy chain-like protein	OS=Phaseolus vulgaris OX=3885 PE=2 SV=1
PHASIBEAM10F026463T1	T2DMN3	100000	107	0	0	1	321	1	107	5.20e-73	214	C2H2-type domain-containing protein	OS=Phaseolus vulgaris OX=3885 PE=2 SV=1
PHASIBEAM10F018015T1	T2DMP5	100000	232	0	0	1	696	1	232	3.63e-172	474	DNA-directed RNA polymerase subunit	OS=Phaseolus vulgaris OX=3885 GN=PHAVU_008G050600g PE=2 SV=1
PHASIBEAM10F018015T2	T2DMP5	99569	232	0	1	1	693	1	232	1.42e-169	468	DNA-directed RNA polymerase subunit	OS=Phaseolus vulgaris OX=3885 GN=PHAVU_008G050600g PE=2 SV=1
PHASIBEAM10F018015T3	T2DMP5	100000	188	0	0	1	564	1	188	3.55e-137	385	DNA-directed RNA polymerase subunit	OS=Phaseolus vulgaris OX=3885 GN=PHAVU_008G050600g PE=2 SV=1
PHASIBEAM10F018015T4	T2DMP5	100000	232	0	0	1	696	1	232	3.63e-172	474	DNA-directed RNA polymerase subunit	OS=Phaseolus vulgaris OX=3885 GN=PHAVU_008G050600g PE=2 SV=1
PHASIBEAM10F018015T5	T2DMP5	100000	232	0	0	1	696	1	232	3.63e-172	474	DNA-directed RNA polymerase subunit	OS=Phaseolus vulgaris OX=3885 GN=PHAVU_008G050600g PE=2 SV=1
PHASIBEAM10F024496T1	T2DMP6	100000	108	0	0	43	366	17	124	3.39e-77	228	Cytidine/deoxycytidylate deaminase	OS=Phaseolus vulgaris OX=3885 GN=PHAVU_009G220800g PE=2 SV=1
PHASIBEAM10F024496T2	T2DMP6	100000	170	0	0	43	552	17	186	4.03e-125	352	Cytidine/deoxycytidylate deaminase	OS=Phaseolus vulgaris OX=3885 GN=PHAVU_009G220800g PE=2 SV=1
PHASIBEAM10F024496T3	T2DMP6	100000	186	0	0	1	558	1	186	2.10e-137	383	Cytidine/deoxycytidylate deaminase	OS=Phaseolus vulgaris OX=3885 GN=PHAVU_009G220800g PE=2 SV=1
PHASIBEAM10F024496T4	T2DMP6	100000	124	0	0	1	372	1	124	1.97e-89	259	Cytidine/deoxycytidylate deaminase	OS=Phaseolus vulgaris OX=3885 GN=PHAVU_009G220800g PE=2 SV=1
PHASIBEAM10F020673T1	T2DMR3	100000	207	0	0	1	621	1	207	7.66e-139	388	Photosystem I reaction center subunit II, chloroplastic	OS=Phaseolus vulgaris OX=3885 PE=2 SV=1
PHASIBEAM10F008471T1	T2DMR4	100000	203	0	0	1	609	1	203	1.04e-148	412	NAD(P)H dehydrogenase (quinone)	OS=Phaseolus vulgaris OX=3885 PE=2 SV=1
PHASIBEAM10F025695T1	T2DMS1	100000	206	0	0	1	618	1	206	3.34e-146	407	Uncharacterized protein	OS=Phaseolus vulgaris OX=3885 PE=2 SV=1
PHASIBEAM10F023990T1	T2DMS5	100000	237	0	0	1	711	1	237	7.55e-164	455	RNA-binding protein with multiple splicing	OS=Phaseolus vulgaris OX=3885 PE=2 SV=1
PHASIBEAM10F023990T2	T2DMS5	99578	237	0	1	1	708	1	237	4.68e-161	448	RNA-binding protein with multiple splicing	OS=Phaseolus vulgaris OX=3885 PE=2 SV=1
PHASIBEAM10F023990T3	T2DMS5	100000	237	0	0	1	711	1	237	7.55e-164	455	RNA-binding protein with multiple splicing	OS=Phaseolus vulgaris OX=3885 PE=2 SV=1
PHASIBEAM10F023990T4	T2DMS5	99578	237	0	1	1	708	1	237	4.68e-161	448	RNA-binding protein with multiple splicing	OS=Phaseolus vulgaris OX=3885 PE=2 SV=1
PHASIBEAM10F023990T5	T2DMS5	98734	237	0	1	1	702	1	237	2.34e-159	444	RNA-binding protein with multiple splicing	OS=Phaseolus vulgaris OX=3885 PE=2 SV=1
PHASIBEAM10F020211T1	T2DMS9	100000	155	0	0	1	465	1	155	2.02e-103	294	SKP1-like protein	OS=Phaseolus vulgaris OX=3885 GN=PHAVU_002G106100g PE=2 SV=1
PHASIBEAM10F020211T2	T2DMS9	100000	155	0	0	1	465	1	155	2.02e-103	294	SKP1-like protein	OS=Phaseolus vulgaris OX=3885 GN=PHAVU_002G106100g PE=2 SV=1
PHASIBEAM10F000016T1	T2DMT4	100000	220	0	0	1	660	10	229	6.88e-158	437	Ubiquitin 11	OS=Phaseolus vulgaris OX=3885 GN=PHAVU_002G048800g PE=2 SV=1
PHASIBEAM10F015016T1	T2DMT4	94975	199	10	0	1	597	1	199	1.22e-130	369	Ubiquitin 11	OS=Phaseolus vulgaris OX=3885 GN=PHAVU_002G048800g PE=2 SV=1
PHASIBEAM10F007537T1	T2DMT6	100000	195	0	0	1	585	1	195	1.39e-121	343	DEK C-terminal domain-containing protein	OS=Phaseolus vulgaris OX=3885 GN=PHAVU_007G201000g PE=2 SV=1
PHASIBEAM10F007537T2	T2DMT6	100000	195	0	0	1	585	1	195	1.39e-121	343	DEK C-terminal domain-containing protein	OS=Phaseolus vulgaris OX=3885 GN=PHAVU_007G201000g PE=2 SV=1
PHASIBEAM10F007537T3	T2DMT6	100000	195	0	0	1	585	1	195	1.39e-121	343	DEK C-terminal domain-containing protein	OS=Phaseolus vulgaris OX=3885 GN=PHAVU_007G201000g PE=2 SV=1
PHASIBEAM10F007537T4	T2DMT6	100000	195	0	0	1	585	1	195	1.39e-121	343	DEK C-terminal domain-containing protein	OS=Phaseolus vulgaris OX=3885 GN=PHAVU_007G201000g PE=2 SV=1
PHASIBEAM10F007537T5	T2DMT6	100000	195	0	0	1	585	1	195	1.39e-121	343	DEK C-terminal domain-containing protein	OS=Phaseolus vulgaris OX=3885 GN=PHAVU_007G201000g PE=2 SV=1
PHASIBEAM10F007537T8	T2DMT6	100000	195	0	0	1	585	1	195	1.39e-121	343	DEK C-terminal domain-containing protein	OS=Phaseolus vulgaris OX=3885 GN=PHAVU_007G201000g PE=2 SV=1
PHASIBEAM10F022493T1	T2DMT9	100000	315	0	0	1	945	1	315	0.0	570	aminocyclopropanecarboxylate oxidase	OS=Phaseolus vulgaris OX=3885 PE=2 SV=1
PHASIBEAM10F022493T2	T2DMT9	100000	223	0	0	1	669	1	223	1.98e-147	415	aminocyclopropanecarboxylate oxidase	OS=Phaseolus vulgaris OX=3885 PE=2 SV=1
PHASIBEAM10F003839T1	T2DMU0	99597	248	1	0	1	744	1	248	0.0	499	Protein YIP	OS=Phaseolus vulgaris OX=3885 PE=2 SV=1
PHASIBEAM10F018976T1	T2DMU4	100000	380	0	0	1	1140	1	380	0.0	751	F-box/kelch-repeat protein	OS=Phaseolus vulgaris OX=3885 PE=2 SV=1
PHASIBEAM10F005790T1	T2DMU8	100000	174	0	0	1	522	1	174	6.88e-99	284	DUF1685 family protein	OS=Phaseolus vulgaris OX=3885 GN=PHAVU_002G019000g PE=2 SV=1
PHASIBEAM10F005790T2	T2DMU8	100000	174	0	0	1	522	1	174	6.88e-99	284	DUF1685 family protein	OS=Phaseolus vulgaris OX=3885 GN=PHAVU_002G019000g PE=2 SV=1
PHASIBEAM10F010895T1	T2DMU8	64516	31	11	0	151	59	24	54	6.01e-06	43.5	DUF1685 family protein	OS=Phaseolus vulgaris OX=3885 GN=PHAVU_002G019000g PE=2 SV=1
PHASIBEAM10F025292T1	T2DMV5	91667	36	3	0	346	239	58	93	3.98e-07	46.6	Uncharacterized protein	OS=Phaseolus vulgaris OX=3885 PE=2 SV=1
PHASIBEAM10F025293T1	T2DMV5	91892	37	3	0	798	908	18	54	1.24e-13	67.8	Uncharacterized protein	OS=Phaseolus vulgaris OX=3885 PE=2 SV=1
PHASIBEAM10F017221T3	T2DMV6	100000	181	0	0	58	600	22	202	5.84e-115	329	DNA methyltransferase 1-associated protein	OS=Phaseolus vulgaris OX=3885 PE=2 SV=1
PHASIBEAM10F005807T1	T2DMW2	100000	157	0	0	1	471	1	157	1.29e-113	323	F-box protein	OS=Phaseolus vulgaris OX=3885 GN=PHAVU_002G017400g PE=2 SV=1
PHASIBEAM10F005807T2	T2DMW2	99200	125	1	0	1	375	1	125	3.21e-88	257	F-box protein	OS=Phaseolus vulgaris OX=3885 GN=PHAVU_002G017400g PE=2 SV=1
PHASIBEAM10F005807T3	T2DMW2	84360	211	0	1	1	534	1	211	4.00e-123	347	F-box protein	OS=Phaseolus vulgaris OX=3885 GN=PHAVU_002G017400g PE=2 SV=1
PHASIBEAM10F005807T5	T2DMW2	98370	184	3	0	13	564	28	211	2.92e-132	371	F-box protein	OS=Phaseolus vulgaris OX=3885 GN=PHAVU_002G017400g PE=2 SV=1
PHASIBEAM10F005807T6	T2DMW2	100000	211	0	0	1	633	1	211	1.00e-155	431	F-box protein	OS=Phaseolus vulgaris OX=3885 GN=PHAVU_002G017400g PE=2 SV=1
PHASIBEAM10F005807T7	T2DMW2	100000	132	0	0	10	405	80	211	1.72e-92	268	F-box protein	OS=Phaseolus vulgaris OX=3885 GN=PHAVU_002G017400g PE=2 SV=1
PHASIBEAM10F002961T1	T2DMW4	100000	139	0	0	1	417	1	139	6.20e-102	289	Actin-depolymerizing factor	OS=Phaseolus vulgaris OX=3885 GN=PHAVU_007G157800g PE=2 SV=1
PHASIBEAM10F020235T2	T2DMW7	100000	221	0	0	1	663	1	221	4.79e-135	380	Vesicle-associated membrane protein	OS=Phaseolus vulgaris OX=3885 GN=PHAVU_008G123800g PE=2 SV=1
PHASIBEAM10F013048T1	T2DMW8	100000	259	0	0	1	777	1	259	2.68e-154	431	SAM domain-containing protein	OS=Phaseolus vulgaris OX=3885 PE=2 SV=1
PHASIBEAM10F026787T1	T2DMX4	100000	89	0	0	730	996	245	333	3.12e-31	114	Bifunctional inhibitor/plant lipid transfer protein/seed storage helical domain-containing protein	OS=Phaseolus vulgaris OX=3885 PE=2 SV=1
PHASIBEAM10F002164T1	T2DMY0	99363	157	1	0	1	471	26	182	2.69e-112	318	Wound-induced protein 1-like protein	OS=Phaseolus vulgaris OX=3885 PE=2 SV=1
PHASIBEAM10F017436T1	T2DMY3	90936	342	30	1	1	1023	1	342	0.0	627	Homocysteine S-methyltransferase	OS=Phaseolus vulgaris OX=3885 PE=2 SV=1
PHASIBEAM10F017436T2	T2DMY3	92414	290	21	1	1	867	1	290	0.0	544	Homocysteine S-methyltransferase	OS=Phaseolus vulgaris OX=3885 PE=2 SV=1
PHASIBEAM10F008735T2	T2DMY6	98854	349	4	0	1	1047	1	349	0.0	598	S-acyltransferase	OS=Phaseolus vulgaris OX=3885 PE=2 SV=1
PHASIBEAM10F022924T1	T2DMY8	100000	309	0	0	1	927	1	309	0.0	603	Uncharacterized protein	OS=Phaseolus vulgaris OX=3885 PE=2 SV=1
PHASIBEAM10F002897T1	T2DMY9	100000	443	0	0	1	1329	1	443	0.0	837	Transaldolase-like protein	OS=Phaseolus vulgaris OX=3885 PE=2 SV=1
PHASIBEAM10F008926T1	T2DMZ1	100000	367	0	0	1	1101	1	367	0.0	729	1-aminocyclopropane-1-carboxylate oxidase-like protein 1	OS=Phaseolus vulgaris OX=3885 GN=PHAVU_004G121000g PE=2 SV=1
PHASIBEAM10F016478T1	T2DMZ2	100000	122	0	0	1	366	1	122	9.37e-87	249	40S ribosomal protein S20-2-like protein	OS=Phaseolus vulgaris OX=3885 PE=2 SV=1
PHASIBEAM10F016478T2	T2DMZ2	100000	122	0	0	1	366	1	122	9.37e-87	249	40S ribosomal protein S20-2-like protein	OS=Phaseolus vulgaris OX=3885 PE=2 SV=1
PHASIBEAM10F017602T1	T2DMZ3	100000	278	0	0	1	834	1	278	0.0	581	RING-type domain-containing protein	OS=Phaseolus vulgaris OX=3885 PE=2 SV=1
PHASIBEAM10F008489T1	T2DMZ5	99451	182	1	0	232	777	78	259	1.60e-107	313	SelT-like protein-like protein	OS=Phaseolus vulgaris OX=3885 PE=2 SV=1
PHASIBEAM10F018425T1	T2DMZ6	98824	85	1	0	76	330	32	116	9.65e-43	137	Auxin-repressed protein	OS=Phaseolus vulgaris OX=3885 GN=PHAVU_006G183600g PE=2 SV=1
PHASIBEAM10F018425T2	T2DMZ6	87931	116	12	1	1	342	1	116	2.16e-50	157	Auxin-repressed protein	OS=Phaseolus vulgaris OX=3885 GN=PHAVU_006G183600g PE=2 SV=1
PHASIBEAM10F018425T3	T2DMZ6	100000	116	0	0	1	348	1	116	5.89e-55	169	Auxin-repressed protein	OS=Phaseolus vulgaris OX=3885 GN=PHAVU_006G183600g PE=2 SV=1
PHASIBEAM10F005404T1	T2DMZ8	100000	154	0	0	1	462	1	154	2.63e-113	319	Metal ion binding protein	OS=Phaseolus vulgaris OX=3885 GN=PHAVU_009G119300g PE=2 SV=1
PHASIBEAM10F015643T1	T2DN00	100000	337	0	0	1	1011	1	337	0.0	588	Uncharacterized protein	OS=Phaseolus vulgaris OX=3885 GN=PHAVU_007G092800g PE=2 SV=1
PHASIBEAM10F015643T2	T2DN00	100000	337	0	0	1	1011	1	337	0.0	588	Uncharacterized protein	OS=Phaseolus vulgaris OX=3885 GN=PHAVU_007G092800g PE=2 SV=1
PHASIBEAM10F015643T3	T2DN00	100000	337	0	0	1	1011	1	337	0.0	588	Uncharacterized protein	OS=Phaseolus vulgaris OX=3885 GN=PHAVU_007G092800g PE=2 SV=1
PHASIBEAM10F015643T4	T2DN00	100000	337	0	0	1	1011	1	337	0.0	588	Uncharacterized protein	OS=Phaseolus vulgaris OX=3885 GN=PHAVU_007G092800g PE=2 SV=1
PHASIBEAM10F017848T1	T2DN02	100000	165	0	0	1	495	1	165	5.13e-119	334	ALOG domain-containing protein	OS=Phaseolus vulgaris OX=3885 GN=PHAVU_005G095100g PE=2 SV=1
PHASIBEAM10F020750T1	T2DN03	100000	232	0	0	1	696	1	232	9.79e-175	481	Proteasome subunit beta	OS=Phaseolus vulgaris OX=3885 GN=PHAVU_006G099000g PE=2 SV=1
PHASIBEAM10F004476T1	T2DN05	100000	249	0	0	61	807	21	269	0.0	507	Chlorophyll a-b binding protein, chloroplastic	OS=Phaseolus vulgaris OX=3885 PE=2 SV=1
PHASIBEAM10F004476T2	T2DN05	98795	249	1	1	61	801	21	269	5.09e-180	497	Chlorophyll a-b binding protein, chloroplastic	OS=Phaseolus vulgaris OX=3885 PE=2 SV=1
PHASIBEAM10F001365T1	T2DN10	100000	35	0	0	1	105	1	35	1.06e-12	64.3	Glutamate-rich protein	OS=Phaseolus vulgaris OX=3885 GN=PHAVU_006G142900g PE=2 SV=1
PHASIBEAM10F001365T2	T2DN10	97872	47	1	0	1	141	1	47	3.20e-19	80.9	Glutamate-rich protein	OS=Phaseolus vulgaris OX=3885 GN=PHAVU_006G142900g PE=2 SV=1
PHASIBEAM10F008530T1	T2DN13	100000	160	0	0	1	480	1	160	8.67e-82	240	Class I heat shock protein	OS=Phaseolus vulgaris OX=3885 PE=2 SV=1
PHASIBEAM10F017080T1	T2DN24	98621	290	4	0	1	870	1	290	0.0	506	Uncharacterized protein	OS=Phaseolus vulgaris OX=3885 PE=2 SV=1
PHASIBEAM10F008708T1	T2DN27	100000	271	0	0	1	813	1	271	0.0	526	Transmembrane protein 45B-like protein	OS=Phaseolus vulgaris OX=3885 PE=2 SV=1
PHASIBEAM10F008708T2	T2DN27	100000	271	0	0	1	813	1	271	0.0	526	Transmembrane protein 45B-like protein	OS=Phaseolus vulgaris OX=3885 PE=2 SV=1
PHASIBEAM10F008708T3	T2DN27	100000	271	0	0	1	813	1	271	0.0	526	Transmembrane protein 45B-like protein	OS=Phaseolus vulgaris OX=3885 PE=2 SV=1
PHASIBEAM10F008708T4	T2DN27	100000	271	0	0	1	813	1	271	0.0	526	Transmembrane protein 45B-like protein	OS=Phaseolus vulgaris OX=3885 PE=2 SV=1
PHASIBEAM10F015758T1	T2DN31	100000	218	0	0	1	654	1	218	5.94e-146	407	rRNA methylase	OS=Phaseolus vulgaris OX=3885 PE=2 SV=1
PHASIBEAM10F015758T2	T2DN31	99083	218	0	1	1	648	1	218	2.52e-142	398	rRNA methylase	OS=Phaseolus vulgaris OX=3885 PE=2 SV=1
PHASIBEAM10F010290T1	T2DN35	100000	142	0	0	1	426	1	142	4.64e-102	290	Uncharacterized protein	OS=Phaseolus vulgaris OX=3885 PE=2 SV=1
PHASIBEAM10F013322T1	T2DN37	99738	382	1	0	1	1146	1	382	0.0	796	Cytochrome c oxidase subunit 2	OS=Phaseolus vulgaris OX=3885 PE=2 SV=1
PHASIBEAM10F013322T2	T2DN37	99738	382	1	0	1	1146	1	382	0.0	796	Cytochrome c oxidase subunit 2	OS=Phaseolus vulgaris OX=3885 PE=2 SV=1
PHASIBEAM10F013322T3	T2DN37	99738	382	1	0	1	1146	1	382	0.0	796	Cytochrome c oxidase subunit 2	OS=Phaseolus vulgaris OX=3885 PE=2 SV=1
PHASIBEAM10F006140T3	T2DN39	91026	156	13	1	16	480	5	160	1.30e-88	257	Lectin	OS=Phaseolus vulgaris OX=3885 PE=2 SV=1
PHASIBEAM10F006140T7	T2DN39	91667	156	12	1	16	480	5	160	6.83e-89	258	Lectin	OS=Phaseolus vulgaris OX=3885 PE=2 SV=1
PHASIBEAM10F004186T1	T2DN40	100000	313	0	0	7	945	90	402	0.0	653	Lipase	OS=Phaseolus vulgaris OX=3885 PE=2 SV=1
PHASIBEAM10F004186T2	T2DN40	100000	402	0	0	1	1206	1	402	0.0	837	Lipase	OS=Phaseolus vulgaris OX=3885 PE=2 SV=1
PHASIBEAM10F004186T3	T2DN40	100000	311	0	0	1	933	92	402	0.0	648	Lipase	OS=Phaseolus vulgaris OX=3885 PE=2 SV=1
PHASIBEAM10F018209T1	T2DN41	100000	198	0	0	1	594	1	198	7.09e-118	334	DUF4408 domain-containing protein	OS=Phaseolus vulgaris OX=3885 PE=2 SV=1
PHASIBEAM10F000739T1	T2DN45	84524	84	11	1	4	249	54	137	1.13e-43	142	Pleckstrin homology domain-containing protein	OS=Phaseolus vulgaris OX=3885 GN=PHAVU_006G132900g PE=2 SV=1
PHASIBEAM10F015115T1	T2DN45	100000	146	0	0	1	438	1	146	6.41e-107	302	Pleckstrin homology domain-containing protein	OS=Phaseolus vulgaris OX=3885 GN=PHAVU_006G132900g PE=2 SV=1
PHASIBEAM10F015257T1	T2DN45	53077	130	13	2	423	178	1	130	1.08e-36	125	Pleckstrin homology domain-containing protein	OS=Phaseolus vulgaris OX=3885 GN=PHAVU_006G132900g PE=2 SV=1
PHASIBEAM10F001284T4	T2DN46	99251	267	2	0	1	801	1	267	3.24e-151	430	RNA-binding post-transcriptional regulator csx1-like protein	OS=Phaseolus vulgaris OX=3885 PE=2 SV=1
PHASIBEAM10F025201T1	T2DN49	100000	366	0	0	1	1098	1	366	0.0	736	Cysteine proteinase RD19a-like protein	OS=Phaseolus vulgaris OX=3885 PE=2 SV=1
PHASIBEAM10F019755T1	T2DN61	100000	265	0	0	1	795	1	265	0.0	542	Chlorophyll a-b binding protein, chloroplastic	OS=Phaseolus vulgaris OX=3885 GN=PHAVU_008G285100g PE=2 SV=1
PHASIBEAM10F001858T1	T2DN63	100000	160	0	0	1	480	1	160	3.79e-101	289	Oleosin 16 kDa-like protein	OS=Phaseolus vulgaris OX=3885 GN=PHAVU_003G177800g PE=2 SV=1
PHASIBEAM10F025107T1	T2DN67	99658	292	1	0	1	876	1	292	0.0	561	60S ribosomal protein L5-like protein	OS=Phaseolus vulgaris OX=3885 PE=2 SV=1
PHASIBEAM10F006193T1	T2DN77	100000	321	0	0	79	1041	27	347	3.67e-145	416	RING-finger protein	OS=Phaseolus vulgaris OX=3885 GN=PHAVU_007G015800g PE=2 SV=1
PHASIBEAM10F016520T1	T2DN81	93351	376	23	2	124	1251	1	374	0.0	710	Stearoyl-ACP desaturase	OS=Phaseolus vulgaris OX=3885 PE=2 SV=1
PHASIBEAM10F004771T1	T2DN88	60432	139	17	1	1	303	6	144	3.77e-44	148	Auxin-induced protein	OS=Phaseolus vulgaris OX=3885 GN=PHAVU_002G142500g PE=2 SV=1
PHASIBEAM10F020954T1	T2DN88	100000	350	0	0	1	1050	1	350	0.0	697	Auxin-induced protein	OS=Phaseolus vulgaris OX=3885 GN=PHAVU_002G142500g PE=2 SV=1
PHASIBEAM10F020954T2	T2DN88	100000	350	0	0	1	1050	1	350	0.0	697	Auxin-induced protein	OS=Phaseolus vulgaris OX=3885 GN=PHAVU_002G142500g PE=2 SV=1
PHASIBEAM10F024199T1	T2DN95	100000	342	0	0	1	1026	1	342	0.0	708	UDP-glucuronate decarboxylase	OS=Phaseolus vulgaris OX=3885 GN=PHAVU_011G065700g PE=2 SV=1
PHASIBEAM10F024199T2	T2DN95	100000	342	0	0	1	1026	1	342	0.0	708	UDP-glucuronate decarboxylase	OS=Phaseolus vulgaris OX=3885 GN=PHAVU_011G065700g PE=2 SV=1
PHASIBEAM10F024199T3	T2DN95	100000	342	0	0	1	1026	1	342	0.0	708	UDP-glucuronate decarboxylase	OS=Phaseolus vulgaris OX=3885 GN=PHAVU_011G065700g PE=2 SV=1
PHASIBEAM10F024199T4	T2DN95	99645	282	1	0	1	846	1	282	0.0	586	UDP-glucuronate decarboxylase	OS=Phaseolus vulgaris OX=3885 GN=PHAVU_011G065700g PE=2 SV=1
PHASIBEAM10F024199T5	T2DN95	99645	282	1	0	1	846	1	282	0.0	586	UDP-glucuronate decarboxylase	OS=Phaseolus vulgaris OX=3885 GN=PHAVU_011G065700g PE=2 SV=1
PHASIBEAM10F024199T6	T2DN95	100000	342	0	0	1	1026	1	342	0.0	708	UDP-glucuronate decarboxylase	OS=Phaseolus vulgaris OX=3885 GN=PHAVU_011G065700g PE=2 SV=1
PHASIBEAM10F024199T7	T2DN95	100000	342	0	0	1	1026	1	342	0.0	708	UDP-glucuronate decarboxylase	OS=Phaseolus vulgaris OX=3885 GN=PHAVU_011G065700g PE=2 SV=1
PHASIBEAM10F004462T1	T2DNA0	100000	237	0	0	1	711	1	237	3.86e-169	467	E2 ubiquitin-conjugating enzyme	OS=Phaseolus vulgaris OX=3885 PE=2 SV=1
[truncated: 67,198 more rows]
[truncated: 1 more columns]
